# Supplementary material for: Andean bears (Tremarctos ornatus) display selective behaviors while foraging bromeliads (Puya spp.) in high elevation puna grasslands
Source: PLoS One. 2024 Dec 18;19(12):e0314547. doi: 10.1371/journal.pone.0314547 (PMC11654964; doi:10.1371/journal.pone.0314547)
Supplement: S1 File — (XLSX) [file pone.0314547.s002.xlsx]

## Sheet: Bromeliad Full
ID	LAT	LONG	Date	Altitude	B_Present	B_Eaten	Species	Total n	n_Alive	n_Dead	n_Eaten	n_Repro	n_Vegetative	Protected_Area
1	-71.6272	-13.0993	2022-08-17	3707	0	0		0	0	0	0	0	0	1
2	-71.6272	-13.0997	2022-08-17	3711	1	0	1	2	2	0	0	1	1	1
3	-71.6272	-13.0998	2022-08-17	3707	1	0	1	1	1	0	0	0	1	1
4	-71.6272	-13.0998	2022-08-17	3706	1	0	1	1	1	0	0	0	1	1
5	-71.6272	-13.0999	2022-08-17	3703	1	0	1	5	5	0	0	1	4	1
6	-71.6272	-13.1	2022-08-17	3703	1	0	1	2	2	0	0	0	2	1
7	-71.6271	-13.1001	2022-08-17	3702	1	0	1	1	1	0	0	1	0	1
8	-71.6271	-13.1003	2022-08-17	3698	0	0		0	0	0	0	0	0	1
9	-71.627	-13.1007	2022-08-17	3689	1	0	1	11	11	0	0	1	10	1
10	-71.627	-13.1007	2022-08-17	3691	0	0		0	0	0	0	0	0	1
11	-71.627	-13.1007	2022-08-17	3691	1	0	1	2	2	0	0	0	2	1
12	-71.627	-13.1007	2022-08-17	3691	1	0	1	1	1	0	0	0	1	1
13	-71.627	-13.1007	2022-08-17	3690	1	0	1	1	1	0	0	0	1	1
14	-71.6269	-13.1009	2022-08-17	3689	1	0	1	1	1	0	0	0	1	1
15	-71.6269	-13.101	2022-08-17	3697	1	0	1	1	1	0	0	0	1	1
16	-71.6269	-13.1011	2022-08-17	3698	0	0		0	0	0	0	0	0	1
17	-71.6269	-13.1011	2022-08-17	3702	1	0	1	1	1	0	0	1	0	1
18	-71.627	-13.1012	2022-08-17	3702	1	0	1	11	11	0	0	1	10	1
19	-71.6269	-13.1013	2022-08-17	3702	1	0	1	6	6	0	0	1	5	1
20	-71.6269	-13.1013	2022-08-17	3703	1	0	1	1	1	0	0	0	1	1
21	-71.6269	-13.1013	2022-08-17	3703	1	0	1	1	1	0	0	0	1	1
22	-71.6269	-13.1013	2022-08-17	3702	1	0	1	1	1	0	0	0	1	1
23	-71.6269	-13.1013	2022-08-17	3701	1	0	1	7	7	0	0	0	7	1
24	-71.6269	-13.1015	2022-08-17	3701	0	0		0	0	0	0	0	0	1
25	-71.6268	-13.1015	2022-08-17	3703	1	0	1	1	1	0	0	1	0	1
26	-71.6268	-13.1016	2022-08-17	3702	1	0	1	1	1	0	0	1	0	1
27	-71.6268	-13.1016	2022-08-17	3702	1	0	1	1	1	0	0	1	0	1
28	-71.6268	-13.1016	2022-08-17	3701	1	0	1	1	1	0	0	0	1	1
29	-71.6265	-13.1017	2022-08-17	3697	0	0		0	0	0	0	0	0	1
30	-71.6265	-13.1018	2022-08-17	3697	1	0	1	1	1	0	0	1	0	1
31	-71.6263	-13.1021	2022-08-17	3698	0	0		0	0	0	0	0	0	1
32	-71.6261	-13.1025	2022-08-17	3691	0	0		0	0	0	0	0	0	1
33	-71.626	-13.1026	2022-08-17	3692	1	0	1	1	1	0	0	0	1	1
34	-71.6258	-13.1029	2022-08-17	3690	0	0		0	0	0	0	0	0	1
35	-71.6257	-13.1031	2022-08-17	3691	1	0	1	3	3	0	0	0	3	1
36	-71.6257	-13.1033	2022-08-17	3690	0	0		0	0	0	0	0	0	1
37	-71.6257	-13.1033	2022-08-17	3690	1	0	1	7	7	0	0	0	7	1
38	-71.6257	-13.1034	2022-08-17	3689	1	0	1	2	2	0	0	1	1	1
39	-71.6257	-13.1035	2022-08-17	3688	1	0	1	2	2	0	0	0	2	1
40	-71.6257	-13.1035	2022-08-17	3688	1	0	1	3	3	0	0	1	2	1
41	-71.6257	-13.1035	2022-08-17	3689	1	0	1	1	1	0	0	0	1	1
42	-71.6258	-13.1036	2022-08-17	3688	1	1	1	4	3	0	1	0	4	1
43	-71.6258	-13.1036	2022-08-17	3687	1	0	1	1	1	0	0	0	1	1
44	-71.6258	-13.1036	2022-08-17	3687	1	0	1	1	1	0	0	0	1	1
45	-71.6258	-13.1037	2022-08-17	3688	1	0	1	2	2	0	0	0	2	1
46	-71.6258	-13.1037	2022-08-17	3687	0	0		0	0	0	0	0	0	1
47	-71.6257	-13.1042	2022-08-17	3680	0	0		0	0	0	0	0	0	1
48	-71.6257	-13.1045	2022-08-17	3679	1	0	1	3	3	0	0	0	3	1
49	-71.6257	-13.1045	2022-08-17	3680	1	1	1	7	4	0	3	0	7	1
50	-71.6257	-13.1046	2022-08-17	3681	0	0		0	0	0	0	0	0	1
51	-71.6257	-13.1046	2022-08-17	3679	1	0	1	6	6	0	0	6	0	1
52	-71.6257	-13.1047	2022-08-17	3678	1	1	1	1	0	0	1	0	1	1
53	-71.6257	-13.1047	2022-08-17	3681	1	1	1	1	0	0	1	0	1	1
54	-71.6257	-13.1047	2022-08-17	3681	1	1	1	1	0	0	1	0	1	1
55	-71.6257	-13.1048	2022-08-17	3681	1	0	1	5	4	1	0	5	0	1
56	-71.6257	-13.1048	2022-08-17	3681	1	0	1	2	2	0	0	0	2	1
57	-71.6257	-13.1048	2022-08-17	3680	1	1	1	2	1	0	1	0	2	1
58	-71.6257	-13.1048	2022-08-17	3677	1	1	1	2	1	0	1	0	2	1
59	-71.6257	-13.1048	2022-08-17	3679	1	0	1	1	1	0	0	0	1	1
60	-71.6257	-13.1049	2022-08-17	3680	1	0	1	1	1	0	0	0	1	1
61	-71.6256	-13.1049	2022-08-17	3679	1	1	1	2	1	0	1	0	2	1
62	-71.6256	-13.1049	2022-08-17	3678	1	1	1	8	6	0	2	0	8	1
63	-71.6257	-13.1049	2022-08-17	3679	1	1	1	2	0	0	2	0	2	1
64	-71.6257	-13.105	2022-08-17	3679	1	0	1	1	1	0	0	0	1	1
65	-71.6257	-13.105	2022-08-17	3677	1	0	1	1	1	0	0	0	1	1
66	-71.6257	-13.105	2022-08-17	3675	1	0	1	2	0	2	0	2	0	1
67	-71.6257	-13.105	2022-08-17	3673	0	0		0	0	0	0	0	0	1
68	-71.6257	-13.1051	2022-08-17	3673	1	0	1	4	4	0	0	0	4	1
69	-71.6256	-13.1052	2022-08-17	3670	1	0	1	1	1	0	0	0	1	1
70	-71.6256	-13.1053	2022-08-17	3667	1	0	1	5	5	0	0	0	5	1
71	-71.6256	-13.1053	2022-08-17	3667	1	0	1	2	2	0	0	0	2	1
72	-71.6255	-13.1054	2022-08-17	3664	1	0	1	4	4	0	0	0	4	1
73	-71.6255	-13.1055	2022-08-17	3664	0	0		0	0	0	0	0	0	1
74	-71.6254	-13.1056	2022-08-17	3659	1	0	1	2	2	0	0	1	1	1
75	-71.6254	-13.1059	2022-08-17	3655	0	0		0	0	0	0	0	0	1
76	-71.6254	-13.1059	2022-08-17	3657	1	1	1	3	0	0	3	0	3	1
77	-71.6254	-13.106	2022-08-17	3657	1	0	1	1	1	0	0	0	1	1
78	-71.6254	-13.106	2022-08-17	3653	1	0	1	2	2	0	0	0	2	1
79	-71.6254	-13.106	2022-08-17	3655	1	0	1	12	12	0	0	0	12	1
80	-71.6254	-13.1061	2022-08-17	3649	1	0	1	2	2	0	0	0	2	1
81	-71.6254	-13.1061	2022-08-17	3650	1	0	1	6	6	0	0	1	5	1
82	-71.6254	-13.1062	2022-08-17	3647	1	0	1	5	5	0	0	0	5	1
83	-71.6254	-13.1063	2022-08-17	3646	0	0		0	0	0	0	0	0	1
84	-71.6254	-13.1064	2022-08-17	3646	1	0	1	2	2	0	0	0	2	1
85	-71.6254	-13.1064	2022-08-17	3647	1	0	1	1	1	0	0	1	0	1
86	-71.6254	-13.1064	2022-08-17	3646	1	0	1	1	1	0	0	0	1	1
87	-71.6254	-13.1066	2022-08-17	3644	1	0	1	2	2	0	0	0	2	1
88	-71.6254	-13.1067	2022-08-17	3642	1	0	1	1	1	0	0	0	1	1
89	-71.6254	-13.1068	2022-08-17	3643	1	0	1	1	1	0	0	0	1	1
90	-71.6254	-13.1068	2022-08-17	3644	0	0		0	0	0	0	0	0	1
91	-71.6254	-13.1068	2022-08-17	3742	1	0	1	2	2	0	0	1	1	1
92	-71.6254	-13.1069	2022-08-17	3743	1	0	1	1	1	0	0	0	1	1
93	-71.6254	-13.1069	2022-08-17	3642	1	0	1	5	5	0	0	0	5	1
94	-71.6254	-13.107	2022-08-17	3642	1	0	1	3	3	0	0	0	3	1
95	-71.6254	-13.107	2022-08-17	3642	1	0	1	1	1	0	0	0	1	1
96	-71.6254	-13.107	2022-08-17	3642	1	0	1	5	5	0	0	0	5	1
97	-71.6254	-13.107	2022-08-17	3641	1	0	1	2	2	0	0	0	2	1
98	-71.6254	-13.107	2022-08-17	3640	1	0	1	1	1	0	0	1	0	1
99	-71.6254	-13.1071	2022-08-17	3639	1	0	1	2	2	0	0	0	2	1
100	-71.6254	-13.1071	2022-08-17	3637	1	0	1	1	1	0	0	0	1	1
101	-71.6254	-13.1071	2022-08-17	3638	1	0	1	4	4	0	0	0	4	1
102	-71.6254	-13.1072	2022-08-17	3635	0	0		0	0	0	0	0	0	1
103	-71.6253	-13.1074	2022-08-17	3630	1	0	1	1	1	0	0	0	1	1
104	-71.6253	-13.1074	2022-08-17	3629	1	0	1	7	7	0	0	2	5	1
105	-71.6253	-13.1074	2022-08-17	3628	1	0	1	3	3	0	0	0	3	1
106	-71.6253	-13.1074	2022-08-17	3630	1	0	1	3	3	0	0	0	3	1
107	-71.6253	-13.1075	2022-08-17	3625	1	1	1	4	3	0	1	0	4	1
108	-71.6253	-13.1075	2022-08-17	3625	1	0	1	1	1	0	0	0	1	1
109	-71.6253	-13.1076	2022-08-17	3624	1	1	1	5	4	0	1	0	5	1
110	-71.6253	-13.1076	2022-08-17	3622	0	0		0	0	0	0	0	0	1
111	-71.6253	-13.1078	2022-08-17	3619	1	0	1	1	1	0	0	0	1	1
112	-71.6253	-13.1078	2022-08-17	3619	1	0	1	1	1	0	0	1	0	1
113	-71.6255	-13.1079	2022-08-17	3614	1	0	1	2	2	0	0	1	1	1
114	-71.6255	-13.108	2022-08-17	3612	1	0	1	2	2	0	0	0	2	1
115	-71.6255	-13.108	2022-08-17	3615	0	0		0	0	0	0	0	0	1
116	-71.6255	-13.108	2022-08-17	3613	1	0	1	1	1	0	0	0	1	1
117	-71.6255	-13.108	2022-08-17	3614	1	0	1	1	1	0	0	0	1	1
118	-71.6256	-13.108	2022-08-17	3613	1	0	1	2	2	0	0	0	2	1
119	-71.6256	-13.1081	2022-08-17	3614	1	0	1	1	1	0	0	0	1	1
120	-71.6256	-13.1081	2022-08-17	3613	1	0	1	1	1	0	0	0	1	1
121	-71.6256	-13.1081	2022-08-17	3613	1	0	1	1	1	0	0	0	1	1
122	-71.6256	-13.1082	2022-08-17	3613	1	0	1	1	1	0	0	0	1	1
123	-71.6257	-13.1084	2022-08-17	3610	0	0		0	0	0	0	0	0	1
124	-71.6256	-13.1086	2022-08-17	3604	1	0	1	1	1	0	0	0	1	1
125	-71.6256	-13.1086	2022-08-17	3600	1	0	1	2	2	0	0	0	2	1
126	-71.6256	-13.1087	2022-08-17	3600	1	0	1	2	2	0	0	0	2	1
127	-71.6256	-13.1087	2022-08-17	3600	1	0	1	1	1	0	0	0	1	1
128	-71.6255	-13.1089	2022-08-17	3599	0	0		0	0	0	0	0	0	1
129	-71.6254	-13.1092	2022-08-17	3599	0	0		0	0	0	0	0	0	1
130	-71.6254	-13.1094	2022-08-17	3601	1	0	1	2	2	0	0	0	2	1
131	-71.6254	-13.1094	2022-08-17	3601	1	0	1	3	3	0	0	0	3	1
132	-71.6253	-13.1095	2022-08-17	3602	1	0	1	1	1	0	0	0	1	1
133	-71.6253	-13.1096	2022-08-17	3601	1	0	1	1	1	0	0	0	1	1
134	-71.6253	-13.1097	2022-08-17	3601	1	0	1	7	7	0	0	0	7	1
135	-71.6253	-13.1097	2022-08-17	3603	0	0		0	0	0	0	0	0	1
136	-71.6253	-13.1097	2022-08-17	3603	1	0	1	4	4	0	0	0	4	1
137	-71.6253	-13.1098	2022-08-17	3603	1	0	1	1	1	0	0	0	1	1
138	-71.6252	-13.1099	2022-08-17	3600	1	0	1	1	1	0	0	0	1	1
139	-71.6252	-13.1099	2022-08-17	3601	1	0	1	1	1	0	0	0	1	1
140	-71.6251	-13.1101	2022-08-17	3600	0	0		0	0	0	0	0	0	1
141	-71.6251	-13.1101	2022-08-17	3602	1	0	1	1	1	0	0	0	1	1
142	-71.625	-13.1102	2022-08-17	3600	1	0	1	2	2	0	0	0	2	1
143	-71.625	-13.1102	2022-08-17	3600	1	0	1	2	2	0	0	0	2	1
144	-71.625	-13.1103	2022-08-17	3600	1	0	1	2	2	0	0	0	2	1
145	-71.625	-13.1103	2022-08-17	3601	1	1	1	8	7	0	1	0	8	1
146	-71.625	-13.1103	2022-08-17	3601	1	0	1	1	1	0	0	1	0	1
147	-71.6249	-13.1105	2022-08-17	3602	1	0	1	1	1	0	0	1	0	1
148	-71.6249	-13.1105	2022-08-17	3601	1	0	1	3	3	0	0	1	2	1
149	-71.6249	-13.1105	2022-08-17	3601	0	0		0	0	0	0	0	0	1
150	-71.6249	-13.1106	2022-08-17	3601	1	0	1	4	4	0	0	0	4	1
151	-71.6249	-13.1106	2022-08-17	3601	1	0	1	1	1	0	0	0	1	1
152	-71.6248	-13.1108	2022-08-17	3603	1	0	1	3	3	0	0	0	3	1
153	-71.6248	-13.1108	2022-08-17	3602	1	0	1	2	2	0	0	0	2	1
154	-71.6248	-13.1109	2022-08-17	3603	0	0		0	0	0	0	0	0	1
155	-71.6247	-13.111	2022-08-17	3604	1	0	1	1	1	0	0	0	1	1
156	-71.6247	-13.1111	2022-08-17	3604	1	0	1	1	1	0	0	0	1	1
157	-71.6247	-13.1111	2022-08-17	3602	1	0	1	7	7	0	0	0	7	1
158	-71.6246	-13.1112	2022-08-17	3601	1	0	1	1	1	0	0	0	1	1
159	-71.6246	-13.1112	2022-08-17	3601	1	0	1	1	1	0	0	0	1	1
160	-71.6246	-13.1114	2022-08-17	3601	0	0		0	0	0	0	0	0	1
161	-71.6245	-13.1116	2022-08-17	3604	1	0	1	4	4	0	0	1	3	1
162	-71.6244	-13.1118	2022-08-17	3606	0	0		0	0	0	0	0	0	1
163	-71.624	-13.103	2022-08-17	3614	0	0		0	0	0	0	0	0	1
164	-71.624	-13.1031	2022-08-17	3614	1	0	1	9	9	0	0	0	9	1
165	-71.6239	-13.1031	2022-08-17	3616	1	0	1	3	3	0	0	0	3	1
166	-71.6238	-13.1033	2022-08-17	3619	1	0	1	9	9	0	0	0	9	1
167	-71.6237	-13.1034	2022-08-17	3622	0	0		0	0	0	0	0	0	1
168	-71.6235	-13.1037	2022-08-17	3625	0	0		0	0	0	0	0	0	1
169	-71.6234	-13.1038	2022-08-17	3627	1	0	1	1	1	0	0	0	1	1
170	-71.6235	-13.1129	2022-08-17	3628	1	0	1	1	1	0	0	0	1	1
171	-71.6233	-13.1132	2022-08-17	3625	0	0		0	0	0	0	0	0	1
172	-71.6231	-13.1135	2022-08-17	3617	0	0		0	0	0	0	0	0	1
173	-71.6233	-13.1132	2022-08-17	3625	1	0	1	1	1	0	0	1	0	1
174	-71.6232	-13.1133	2022-08-17	3624	1	0	1	5	5	0	0	0	5	1
175	-71.623	-13.1139	2022-08-17	3614	1	0	1	1	1	0	0	0	1	1
176	-71.623	-13.1139	2022-08-17	3616	1	0	1	2	2	0	0	0	2	1
177	-71.623	-13.114	2022-08-17	3616	0	0		0	0	0	0	0	0	1
178	-71.6231	-13.1143	2022-08-17	3620	1	0	1	1	1	0	0	0	1	1
179	-71.6231	-13.1143	2022-08-17	3622	0	0		0	0	0	0	0	0	1
180	-71.6231	-13.1144	2022-08-17	3624	1	0	1	3	3	0	0	0	3	1
181	-71.6231	-13.1145	2022-08-17	3625	1	0	1	1	1	0	0	0	1	1
182	-71.6231	-13.1147	2022-08-17	3626	1	0	1	1	1	0	0	0	1	1
183	-71.6231	-13.1147	2022-08-17	3626	1	0	1	1	1	0	0	0	1	1
184	-71.6231	-13.1147	2022-08-17	3627	1	1	1	6	5	0	1	1	5	1
185	-71.6231	-13.1147	2022-08-17	3626	1	0	1	1	1	0	0	0	1	1
186	-71.6231	-13.1147	2022-08-17	3626	1	0	1	1	1	0	0	0	1	1
187	-71.6231	-13.1147	2022-08-17	3625	1	0	1	3	3	0	0	1	2	1
188	-71.6231	-13.1148	2022-08-17	3627	1	0	1	2	2	0	0	1	1	1
189	-71.6231	-13.1148	2022-08-17	3627	1	0	1	2	2	0	0	0	2	1
190	-71.6231	-13.1148	2022-08-17	3627	1	0	1	3	3	0	0	1	2	1
191	-71.6231	-13.1148	2022-08-17	3625	0	0		0	0	0	0	0	0	1
192	-71.623	-13.1151	2022-08-17	3627	1	0	1	2	2	0	0	1	1	1
193	-71.623	-13.1151	2022-08-17	3629	1	0	1	3	3	0	0	0	3	1
194	-71.623	-13.1152	2022-08-17	3629	0	0		0	0	0	0	0	0	1
195	-71.6229	-13.1157	2022-08-17	3641	0	0		0	0	0	0	0	0	1
196	-71.6227	-13.1161	2022-08-17	3649	0	0		0	0	0	0	0	0	1
197	-71.6227	-13.1161	2022-08-17	3649	1	0	1	6	6	0	0	0	6	1
198	-71.6227	-13.1162	2022-08-17	3650	1	0	1	3	3	0	0	0	3	1
199	-71.6227	-13.1162	2022-08-17	3652	1	0	1	4	4	0	0	0	4	1
200	-71.6227	-13.1163	2022-08-17	3653	1	0	1	6	6	0	0	0	6	1
201	-71.6227	-13.1163	2022-08-17	3653	1	0	1	3	3	0	0	0	3	1
202	-71.6227	-13.1163	2022-08-17	3653	1	0	1	1	1	0	0	0	1	1
203	-71.6226	-13.1163	2022-08-17	3655	1	0	1	2	2	0	0	0	2	1
204	-71.6226	-13.1164	2022-08-17	3654	1	0	1	7	7	0	0	1	6	1
205	-71.6226	-13.1165	2022-08-17	3657	0	0		0	0	0	0	0	0	1
206	-71.6225	-13.1165	2022-08-17	3656	1	0	1	1	1	0	0	0	1	1
207	-71.6222	-13.1168	2022-08-17	3662	0	0		0	0	0	0	0	0	1
208	-71.6222	-13.1168	2022-08-17	3661	1	0	1	6	6	0	0	0	6	1
209	-71.6219	-13.1171	2022-08-17	3665	0	0		0	0	0	0	0	0	1
210	-71.6218	-13.1171	2022-08-17	3666	1	0	1	8	8	0	0	0	8	1
211	-71.6218	-13.1171	2022-08-17	3667	1	0	1	2	2	0	0	0	2	1
212	-71.6218	-13.1171	2022-08-17	3668	1	0	1	6	6	0	0	1	5	1
213	-71.6218	-13.1172	2022-08-17	3669	1	0	1	8	8	0	0	0	8	1
214	-71.6216	-13.1174	2022-08-17	3670	0	0		0	0	0	0	0	0	1
215	-71.6213	-13.1177	2022-08-17	3681	0	0		0	0	0	0	0	0	1
216	-71.6211	-13.118	2022-08-17	3685	0	0		0	0	0	0	0	0	1
217	-71.6208	-13.1184	2022-08-17	3688	0	0		0	0	0	0	0	0	1
218	-71.6207	-13.1188	2022-08-17	3692	0	0		0	0	0	0	0	0	1
219	-71.6204	-13.119	2022-08-17	3688	1	0	1	1	1	0	0	1	0	1
220	-71.6204	-13.1192	2022-08-17	3685	0	0		0	0	0	0	0	0	1
221	-71.62	-13.1194	2022-08-17	3685	0	0		0	0	0	0	0	0	1
222	-71.6196	-13.1197	2022-08-17	3681	0	0		0	0	0	0	0	0	1
223	-71.6192	-13.1197	2022-08-17	3681	0	0		0	0	0	0	0	0	1
224	-71.6188	-13.1198	2022-08-17	3676	0	0		0	0	0	0	0	0	1
225	-71.6183	-13.1199	2022-08-17	3673	0	0		0	0	0	0	0	0	1
226	-71.6179	-13.1199	2022-08-17	3670	0	0		0	0	0	0	0	0	1
227	-71.6175	-13.12	2022-08-17	3668	0	0		0	0	0	0	0	0	1
228	-71.6171	-13.1203	2022-08-17	3669	0	0		0	0	0	0	0	0	1
229	-71.6166	-13.1204	2022-08-17	3668	0	0		0	0	0	0	0	0	1
230	-71.6162	-13.1205	2022-08-17	3665	0	0		0	0	0	0	0	0	1
231	-71.6157	-13.1206	2022-08-17	3666	0	0		0	0	0	0	0	0	1
232	-71.6153	-13.1207	2022-08-17	3665	0	0		0	0	0	0	0	0	1
233	-71.6149	-13.1209	2022-08-17	3662	0	0		0	0	0	0	0	0	1
234	-71.6145	-13.121	2022-08-17	3662	0	0		0	0	0	0	0	0	1
235	-71.614	-13.121	2022-08-17	3663	0	0		0	0	0	0	0	0	1
236	-71.6163	-13.1211	2022-08-17	3662	0	0		0	0	0	0	0	0	1
237	-71.6131	-13.1211	2022-08-17	3662	0	0		0	0	0	0	0	0	1
238	-71.6127	-13.1212	2022-08-17	3660	0	0		0	0	0	0	0	0	1
239	-71.6122	-13.1211	2022-08-17	3657	0	0		0	0	0	0	0	0	1
240	-71.6162	-13.1205	2022-08-17	3668	0	0		0	0	0	0	0	0	1
241	-71.6162	-13.1201	2022-08-17	3656	0	0		0	0	0	0	0	0	1
242	-71.6161	-13.1198	2022-08-17	3648	1	0	1	3	3	0	0	0	3	1
243	-71.6166	-13.1196	2022-08-17	3642	0	0		0	0	0	0	0	0	1
244	-71.616	-13.1195	2022-08-17	3639	0	0		0	0	0	0	0	0	1
245	-71.616	-13.1193	2022-08-17	3638	0	0		0	0	0	0	0	0	1
246	-71.616	-13.1192	2022-08-17	3640	1	0	1	9	9	0	0	0	9	1
247	-71.616	-13.119	2022-08-17	3640	0	0		0	0	0	0	0	0	1
248	-71.6161	-13.1187	2022-08-17	3641	0	0		0	0	0	0	0	0	1
249	-71.6161	-13.1187	2022-08-17	3640	0	0		0	0	0	0	0	0	1
250	-71.6161	-13.1187	2022-08-17	3641	1	0	1	1	1	0	0	0	1	1
251	-71.6161	-13.1186	2022-08-17	3640	1	0	1	5	5	0	0	0	5	1
252	-71.6161	-13.1186	2022-08-17	3642	1	0	1	6	6	0	0	1	5	1
253	-71.6161	-13.1185	2022-08-17	3640	1	0	1	1	1	0	0	0	1	1
254	-71.6161	-13.1183	2022-08-17	3635	1	0	1	7	7	0	0	1	6	1
255	-71.6161	-13.1183	2022-08-17	3662	0	0		0	0	0	0	0	0	1
256	-71.6161	-13.1182	2022-08-17	3632	1	0	1	6	6	0	0	0	6	1
257	-71.6161	-13.118	2022-08-17	3630	1	0	1	1	1	0	0	0	1	1
258	-71.616	-13.1179	2022-08-17	3628	1	0	1	1	1	0	0	0	1	1
259	-71.616	-13.1187	2022-08-17	3626	0	0		0	0	0	0	0	0	1
260	-71.616	-13.1177	2022-08-17	3624	1	0	1	2	2	0	0	1	1	1
261	-71.616	-13.1177	2022-08-17	3624	1	0	1	1	1	0	0	0	1	1
262	-71.616	-13.1176	2022-08-17	3625	1	0	1	2	2	0	0	0	2	1
263	-71.616	-13.1176	2022-08-17	3623	1	0	1	4	4	0	0	0	4	1
264	-71.616	-13.1176	2022-08-17	3625	1	1	1	2	1	0	1	0	2	1
265	-71.616	-13.1176	2022-08-17	3625	1	1	1	2	0	0	2	0	2	1
266	-71.616	-13.1175	2022-08-17	3626	1	1	1	3	2	0	1	0	3	1
267	-71.616	-13.1175	2022-08-17	3627	1	0	1	2	2	0	0	0	2	1
268	-71.616	-13.1174	2022-08-17	3623	1	1	1	4	0	0	4	0	4	1
269	-71.616	-13.1174	2022-08-17	3623	1	1	1	10	1	0	9	0	10	1
270	-71.616	-13.1174	2022-08-17	3625	0	0		0	0	0	0	0	0	1
271	-71.6159	-13.117	2022-08-17	3601	0	0		0	0	0	0	0	0	1
272	-71.6229	-13.1156	2022-08-17	3641	0	0		0	0	0	0	0	0	1
273	-71.6226	-13.1154	2022-08-17	3635	0	0		0	0	0	0	0	0	1
274	-71.6225	-13.1154	2022-08-17	3634	1	0	1	6	6	0	0	1	5	1
275	-71.6224	-13.1153	2022-08-17	3631	1	0	1	3	3	0	0	0	3	1
276	-71.6224	-13.1153	2022-08-17	3632	1	0	1	2	2	0	0	0	2	1
277	-71.6223	-13.1153	2022-08-17	3631	1	0	1	4	4	0	0	0	4	1
278	-71.6222	-13.1152	2022-08-17	3629	1	0	1	7	7	0	0	0	7	1
279	-71.6221	-13.1152	2022-08-17	3627	0	0		0	0	0	0	0	0	1
280	-71.622	-13.1151	2022-08-17	3618	1	0	1	2	2	0	0	0	2	1
281	-71.6219	-13.1151	2022-08-17	3619	1	1	1	2	0	0	2	0	2	1
282	-71.6219	-13.115	2022-08-17	3619	1	1	1	3	1	0	2	0	3	1
283	-71.6219	-13.115	2022-08-17	3617	1	1	1	4	2	0	2	0	4	1
284	-71.6218	-13.115	2022-08-17	3617	1	0	1	2	2	0	0	0	2	1
285	-71.6218	-13.115	2022-08-17	3617	0	0		0	0	0	0	0	0	1
286	-71.6216	-13.1149	2022-08-17	3616	1	0	1	2	2	0	0	0	2	1
287	-71.6215	-13.1149	2022-08-17	3616	1	0	1	2	2	0	0	0	2	1
288	-71.6216	-13.1148	2022-08-17	3616	1	0	1	4	4	0	0	0	4	1
289	-71.6215	-13.1148	2022-08-17	3609	1	0	1	1	1	0	0	1	0	1
290	-71.6214	-13.1148	2022-08-17	3608	0	0		0	0	0	0	0	0	1
291	-71.6213	-13.1148	2022-08-17	3614	1	1	1	2	1	0	1	0	2	1
292	-71.6213	-13.1148	2022-08-17	3613	1	1	1	9	8	0	1	0	9	1
293	-71.6213	-13.1148	2022-08-17	3612	1	0	1	2	2	0	0	0	2	1
294	-71.6209	-13.1147	2022-08-17	3602	0	0		0	0	0	0	0	0	1
295	-71.6208	-13.1147	2022-08-17	3601	1	0	1	12	12	0	0	0	12	1
296	-71.6208	-13.1147	2022-08-17	3600	1	0	1	12	12	0	0	0	12	1
297	-71.6208	-13.1147	2022-08-17	3597	1	0	1	13	13	0	0	0	13	1
298	-71.6206	-13.1146	2022-08-17	3584	0	0		0	0	0	0	0	0	1
299	-71.6244	-13.1118	2022-08-17	3605	0	0		0	0	0	0	0	0	1
300	-71.6245	-13.1118	2022-08-17	3604	1	0	1	3	3	0	0	0	3	1
301	-71.6247	-13.1118	2022-08-17	3594	1	0	1	1	1	0	0	0	1	1
302	-71.6247	-13.1119	2022-08-17	3592	1	0	1	1	1	0	0	0	1	1
303	-71.6248	-13.1119	2022-08-17	3589	0	0		0	0	0	0	0	0	1
304	-71.6249	-13.112	2022-08-17	3581	1	0	1	1	1	0	0	0	1	1
305	-71.625	-13.1119	2022-08-17	3580	1	0	1	2	2	0	0	0	2	1
306	-71.625	-13.112	2022-08-17	3579	1	0	1	1	1	0	0	0	1	1
307	-71.625	-13.112	2022-08-17	3578	1	0	1	9	9	0	0	0	9	1
308	-71.625	-13.112	2022-08-17	3580	1	0	1	3	3	0	0	0	3	1
309	-71.625	-13.112	2022-08-17	3579	1	0	1	1	1	0	0	0	1	1
310	-71.625	-13.112	2022-08-17	3576	1	0	1	1	1	0	0	0	1	1
311	-71.6251	-13.112	2022-08-17	3575	1	0	1	3	3	0	0	0	3	1
312	-71.6251	-13.112	2022-08-17	3577	1	1	1	16	13	0	3	0	16	1
313	-71.6251	-13.112	2022-08-17	3576	0	0		0	0	0	0	0	0	1
314	-71.6251	-13.112	2022-08-17	3576	1	1	1	52	45	0	7	0	52	1
315	-71.6251	-13.112	2022-08-17	3577	1	0	1	2	2	0	0	0	2	1
316	-71.6252	-13.112	2022-08-17	3574	1	0	1	1	1	0	0	0	1	1
317	-71.6252	-13.112	2022-08-17	3572	0	0		0	0	0	0	0	0	1
318	-71.6253	-13.1121	2022-08-17	3569	1	0	1	6	6	0	0	0	6	1
319	-71.6255	-13.1121	2022-08-17	3564	1	0	1	1	1	0	0	0	1	1
320	-71.6255	-13.1121	2022-08-17	3565	1	0	1	6	6	0	0	0	6	1
321	-71.6255	-13.1122	2022-08-17	3565	1	0	1	1	1	0	0	0	1	1
322	-71.6255	-13.1121	2022-08-17	3565	1	0	1	3	3	0	0	0	3	1
323	-71.6255	-13.1121	2022-08-17	3564	1	0	1	17	17	0	0	2	15	1
324	-71.6256	-13.1122	2022-08-17	3564	1	0	1	6	6	0	0	0	6	1
325	-71.6256	-13.1122	2022-08-17	3562	1	0	1	16	16	0	0	0	16	1
326	-71.6256	-13.1122	2022-08-17	3562	0	0		0	0	0	0	0	0	1
327	-71.6256	-13.1122	2022-08-17	3561	1	1	1	2	1	0	1	0	2	1
328	-71.6257	-13.1122	2022-08-17	3562	1	0	1	5	5	0	0	1	4	1
329	-71.6257	-13.1122	2022-08-17	3562	1	0	1	1	1	0	0	0	1	1
330	-71.626	-13.1123	2022-08-17	3551	0	0		0	0	0	0	0	0	1
331	-71.6264	-13.1125	2022-08-17	3552	0	0		0	0	0	0	0	0	1
332	-71.6266	-13.1125	2022-08-17	3549	1	0	1	1	1	0	0	0	1	1
333	-71.6269	-13.1127	2022-08-17	3546	0	0		0	0	0	0	0	0	1
334	-71.6271	-13.1128	2022-08-17	3539	0	0		0	0	0	0	0	0	1
335	-71.6273	-13.1128	2022-08-17	3530	0	0		0	0	0	0	0	0	1
336	-71.6274	-13.1128	2022-08-17	3530	1	0	1	7	7	0	0	0	7	1
337	-71.6276	-13.1129	2022-08-17	3522	1	0	1	1	1	0	0	1	0	1
338	-71.6259	-13.1129	2022-08-17	3519	1	0	1	2	2	0	0	0	2	1
339	-71.6277	-13.1129	2022-08-17	3518	0	0		0	0	0	0	0	0	1
340	-71.6282	-13.113	2022-08-17	3517	0	0		0	0	0	0	0	0	1
341	-71.6286	-13.1131	2022-08-17	3492	0	0		0	0	0	0	0	0	1
342	-71.6253	-13.1076	2022-08-17	3619	0	0		0	0	0	0	0	0	1
343	-71.6253	-13.1076	2022-08-17	3618	1	1	1	3	2	0	1	2	1	1
344	-71.6252	-13.1076	2022-08-17	3617	1	0	1	3	3	0	0	0	3	1
345	-71.6252	-13.1076	2022-08-17	3616	1	0	1	3	3	0	0	0	3	1
346	-71.6251	-13.1076	2022-08-17	3617	1	0	1	1	1	0	0	0	1	1
347	-71.6251	-13.1076	2022-08-17	3617	1	0	1	4	4	0	0	0	4	1
348	-71.625	-13.1076	2022-08-17	3615	1	0	1	1	1	0	0	0	1	1
349	-71.6251	-13.1076	2022-08-17	3617	1	1	1	2	0	0	2	0	2	1
350	-71.625	-13.1076	2022-08-17	3616	1	0	1	1	1	0	0	0	1	1
351	-71.625	-13.1076	2022-08-17	3616	1	1	1	7	0	0	7	0	7	1
352	-71.625	-13.1076	2022-08-17	3616	1	1	1	2	0	0	2	0	2	1
353	-71.625	-13.1076	2022-08-17	3616	1	0	1	1	1	0	0	0	1	1
354	-71.6249	-13.1077	2022-08-17	3612	1	0	1	2	2	0	0	2	0	1
355	-71.6249	-13.1077	2022-08-17	3611	0	0		0	0	0	0	0	0	1
356	-71.6248	-13.1077	2022-08-17	3607	1	0	1	1	1	0	0	0	1	1
357	-71.6247	-13.1077	2022-08-17	3607	1	0	1	1	1	0	0	0	1	1
358	-71.6247	-13.1077	2022-08-17	3607	1	0	1	1	1	0	0	1	0	1
359	-71.6247	-13.1077	2022-08-17	3605	1	0	1	3	3	0	0	2	1	1
360	-71.6247	-13.1077	2022-08-17	3605	1	0	1	3	3	0	0	0	3	1
361	-71.6247	-13.1077	2022-08-17	3607	1	0	1	2	2	0	0	0	2	1
362	-71.6246	-13.1077	2022-08-17	3603	1	0	1	3	3	0	0	1	2	1
363	-71.6246	-13.1078	2022-08-17	3602	1	0	1	1	1	0	0	0	1	1
364	-71.6246	-13.1078	2022-08-17	3601	1	0	1	1	1	0	0	0	1	1
365	-71.6246	-13.1078	2022-08-17	3600	1	0	1	1	1	0	0	0	1	1
366	-71.6245	-13.1078	2022-08-17	3600	1	0	1	1	1	0	0	1	0	1
367	-71.6245	-13.1078	2022-08-17	3598	0	0		0	0	0	0	0	0	1
368	-71.6242	-13.1079	2022-08-17	3577	0	0		0	0	0	0	0	0	1
369	-71.6272	-13.0994	2022-08-17	3713	0	0		0	0	0	0	0	0	1
370	-71.6268	-13.0992	2022-08-17	3734	0	0		0	0	0	0	0	0	1
371	-71.6265	-13.099	2022-08-17	3740	0	0		0	0	0	0	0	0	1
372	-71.6263	-13.0988	2022-08-17	3753	1	0	1	3	3	0	0	0	3	1
373	-71.6262	-13.0987	2022-08-17	3761	1	0	1	8	8	0	0	0	8	1
374	-71.6262	-13.0987	2022-08-17	3764	1	0	1	1	1	0	0	0	1	1
375	-71.6262	-13.0987	2022-08-17	3767	1	0	1	1	1	0	0	0	1	1
376	-71.6262	-13.0987	2022-08-17	3767	0	0		0	0	0	0	0	0	1
377	-71.6259	-13.0984	2022-08-17	3778	1	0	1	1	1	0	0	1	0	1
378	-71.6259	-13.0984	2022-08-17	3778	0	0		0	0	0	0	0	0	1
379	-71.6259	-13.0984	2022-08-17	3780	1	1	1	2	0	0	2	0	2	1
380	-71.6259	-13.0984	2022-08-17	3780	1	0	1	3	3	0	0	0	3	1
381	-71.6259	-13.0983	2022-08-17	3779	1	1	1	5	4	0	1	0	5	1
382	-71.6258	-13.0983	2022-08-17	3779	1	0	1	1	1	0	0	0	1	1
383	-71.6256	-13.0981	2022-08-17	3792	0	0		0	0	0	0	0	0	1
384	-71.6254	-13.0979	2022-08-17	3803	1	0	1	4	4	0	0	0	4	1
385	-71.6254	-13.0979	2022-08-17	3803	1	0	1	1	1	0	0	0	1	1
386	-71.6254	-13.0979	2022-08-17	3804	0	0		0	0	0	0	0	0	1
387	-71.6257	-13.1033	2022-08-17	3690	0	0		0	0	0	0	0	0	1
388	-71.6257	-13.1033	2022-08-17	3691	0	0		0	0	0	0	0	0	1
389	-71.6259	-13.1034	2022-08-17	3680	0	0		0	0	0	0	0	0	1
390	-71.6259	-13.1034	2022-08-17	3686	1	1	1	2	0	0	2	0	2	1
391	-71.6259	-13.1034	2022-08-17	3685	1	1	1	14	11	0	3	1	13	1
392	-71.6259	-13.1035	2022-08-17	3687	1	0	1	1	1	0	0	0	1	1
393	-71.626	-13.1035	2022-08-17	3683	1	1	1	9	8	0	1	0	9	1
394	-71.626	-13.1036	2022-08-17	3679	0	0		0	0	0	0	0	0	1
395	-71.6261	-13.1036	2022-08-17	3671	1	1	1	6	3	0	3	0	6	1
396	-71.6261	-13.1037	2022-08-17	3669	1	0	1	3	3	0	0	0	3	1
397	-71.6262	-13.1037	2022-08-17	3667	1	0	1	1	1	0	0	0	1	1
398	-71.6263	-13.1038	2022-08-17	3659	0	0		0	0	0	0	0	0	1
399	-71.6266	-13.1041	2022-08-17	3642	0	0		0	0	0	0	0	0	1
400	-71.627	-13.1044	2022-08-17	3625	0	0		0	0	0	0	0	0	1
401	-71.6274	-13.1046	2022-08-17	3614	0	0		0	0	0	0	0	0	1
402	-71.6275	-13.1047	2022-08-17	3609	1	0	1	2	2	0	0	0	2	1
403	-71.6275	-13.1047	2022-08-17	3609	1	0	1	1	1	0	0	0	1	1
404	-71.6277	-13.1049	2022-08-17	3608	1	0	1	1	1	0	0	0	1	1
405	-71.6277	-13.1049	2022-08-17	3610	0	0		0	0	0	0	0	0	1
406	-71.6279	-13.105	2022-08-17	3603	1	0	1	6	6	0	0	0	6	1
407	-71.6279	-13.105	2022-08-17	3602	1	0	1	4	4	0	0	0	4	1
408	-71.6279	-13.1051	2022-08-17	3602	1	0	1	14	14	0	0	0	14	1
409	-71.628	-13.1051	2022-08-17	3601	1	0	1	3	3	0	0	0	3	1
410	-71.6279	-13.1051	2022-08-17	3602	0	0		0	0	0	0	0	0	1
411	-71.5992	-13.1954	2022-08-17	3561	0	0		0	0	0	0	0	0	0
412	-71.5986	-13.1053	2022-08-17	3543	0	0		0	0	0	0	0	0	1
413	-71.5987	-13.1053	2022-08-17	3537	1	0	1	2	2	0	0	0	2	1
414	-71.5989	-13.1053	2022-08-17	3520	0	0		0	0	0	0	0	0	1
415	-71.5988	-13.1053	2022-08-17	3498	0	0		0	0	0	0	0	0	1
416	-71.6014	-13.1972	2022-08-17	3595	0	0		0	0	0	0	0	0	0
417	-71.6014	-13.1971	2022-08-17	3595	1	0	1	2	2	0	0	0	2	0
418	-71.6011	-13.1969	2022-08-17	3595	0	0		0	0	0	0	0	0	0
419	-71.6007	-13.1967	2022-08-17	3591	0	0		0	0	0	0	0	0	0
420	-71.6007	-13.1967	2022-08-17	3592	1	0	1	1	1	0	0	0	1	0
421	-71.6006	-13.1966	2022-08-17	3588	1	0	1	24	24	0	0	0	24	0
422	-71.6004	-13.1966	2022-08-17	3585	1	0	1	13	13	0	0	0	13	0
423	-71.6003	-13.1966	2022-08-17	3584	1	0	1	5	5	0	0	0	5	0
424	-71.6003	-13.1966	2022-08-17	3583	0	0		0	0	0	0	0	0	0
425	-71.6205	-13.1192	2022-08-17	3685	0	0		0	0	0	0	0	0	1
426	-71.6208	-13.1193	2022-08-17	3698	0	0		0	0	0	0	0	0	1
427	-71.6212	-13.1195	2022-08-17	3711	0	0		0	0	0	0	0	0	1
428	-71.6215	-13.1198	2022-08-17	3717	0	0		0	0	0	0	0	0	1
429	-71.6218	-13.1201	2022-08-17	3729	0	0		0	0	0	0	0	0	1
430	-71.622	-13.1203	2022-08-17	3734	1	0	0	10	10	0	0	0	10	1
431	-71.6221	-13.1204	2022-08-17	3739	1	0	0	22	22	0	0	1	21	1
432	-71.6221	-13.1204	2022-08-17	3739	1	0	0	79	79	0	0	0	79	1
433	-71.6221	-13.1206	2022-08-17	3742	1	0	0	7	7	0	0	0	7	1
434	-71.6221	-13.1204	2022-08-17	3741	1	0	0	1	1	0	0	0	1	1
435	-71.6221	-13.1204	2022-08-17	3743	1	0	0	36	36	0	0	0	36	1
436	-71.6221	-13.1204	2022-08-17	3740	1	0	0	7	7	0	0	0	7	1
437	-71.6221	-13.1204	2022-08-17	3740	1	0	0	1	1	0	0	0	1	1
438	-71.6221	-13.1204	2022-08-17	3745	1	0	0	16	16	0	0	1	15	1
439	-71.6221	-13.1204	2022-08-17	3745	1	0	0	2	1	1	0	1	1	1
440	-71.6221	-13.1204	2022-08-17	3747	1	0	0	9	7	2	0	0	9	1
441	-71.6221	-13.1204	2022-08-17	3748	1	1	0	5	4	0	1	0	5	1
442	-71.6221	-13.1204	2022-08-17	3749	0	0		0	0	0	0	0	0	1
443	-71.6222	-13.1204	2022-08-17	3753	1	0	1	3	3	0	0	0	3	1
444	-71.6222	-13.1204	2022-08-17	3755	1	0	1	10	10	0	0	0	10	1
445	-71.6222	-13.1204	2022-08-17	3756	1	0	1	5	5	0	0	0	5	1
446	-71.6222	-13.1204	2022-08-17	3755	1	0	1	5	5	0	0	1	4	1
447	-71.6225	-13.1207	2022-08-17	3759	0	0		0	0	0	0	0	0	1
448	-71.6226	-13.1207	2022-08-17	3755	1	0	1	6	6	0	0	0	6	1
449	-71.6227	-13.1207	2022-08-17	3755	1	0	1	2	2	0	0	0	2	1
450	-71.6227	-13.1207	2022-08-17	3756	1	0	1	6	6	0	0	0	6	1
451	-71.6227	-13.1207	2022-08-17	3756	1	0	1	3	3	0	0	1	2	1
452	-71.6227	-13.1208	2022-08-17	3757	1	1	1	7	5	0	2	0	7	1
453	-71.6227	-13.1207	2022-08-17	3757	1	0	1	1	1	0	0	0	1	1
454	-71.6227	-13.1207	2022-08-17	3756	1	0	1	3	3	0	0	0	3	1
455	-71.6227	-13.1208	2022-08-17	3756	1	0	1	1	1	0	0	0	1	1
456	-71.6227	-13.1208	2022-08-17	3756	1	0	1	3	3	0	0	0	3	1
457	-71.6227	-13.1208	2022-08-17	3756	1	0	1	1	1	0	0	0	1	1
458	-71.6228	-13.1208	2022-08-17	3757	1	0	1	1	1	0	0	0	1	1
459	-71.6228	-13.1208	2022-08-17	3757	1	1	1	2	1	0	1	0	2	1
460	-71.6256	-13.1208	2022-08-17	3757	1	1	1	14	9	0	5	0	14	1
461	-71.6228	-13.1208	2022-08-17	3754	1	0	1	3	0	3	0	0	3	1
462	-71.6228	-13.1208	2022-08-17	3756	1	0	1	3	1	2	0	0	3	1
463	-71.6229	-13.1209	2022-08-17	3755	1	0	1	2	2	0	0	0	2	1
464	-71.6229	-13.1209	2022-08-17	3754	1	0	1	2	2	0	0	0	2	1
465	-71.6229	-13.1209	2022-08-17	3754	1	0	1	1	1	0	0	1	0	1
466	-71.6229	-13.1209	2022-08-17	3756	0	0		0	0	0	0	0	0	1
467	-71.623	-13.1209	2022-08-17	3754	1	0	1	1	1	0	0	0	1	1
468	-71.6231	-13.121	2022-08-17	3755	1	0	1	1	1	0	0	0	1	1
469	-71.6231	-13.121	2022-08-17	3755	1	0	1	1	1	0	0	0	1	1
470	-71.623	-13.112	2022-08-17	3754	1	0	1	1	1	0	0	0	1	1
471	-71.6232	-13.1121	2022-08-17	3756	0	0		0	0	0	0	0	0	1
472	-71.6232	-13.1122	2022-08-17	3756	1	0	1	2	2	0	0	1	1	1
473	-71.6233	-13.1121	2022-08-17	3755	1	0	1	1	1	0	0	0	1	1
474	-71.6233	-13.1122	2022-08-17	3755	1	0	1	2	2	0	0	1	1	1
475	-71.6233	-13.1122	2022-08-17	3756	1	0	1	4	3	1	0	0	4	1
476	-71.6235	-13.1124	2022-08-17	3760	0	0		0	0	0	0	0	0	1
477	-71.6239	-13.1127	2022-08-17	3763	0	0		0	0	0	0	0	0	1
478	-71.6017	-13.1976	2022-11-17	3604	0	0		0	0	0	0	0	0	0
479	-71.6016	-13.1974	2022-11-17	3598	1	0	0	11	11	0	0	2	9	0
480	-71.6015	-13.1973	2022-11-17	3599	1	0	0	5	5	0	0	0	5	0
481	-71.6015	-13.1972	2022-11-17	3599	0	0		0	0	0	0	0	0	0
482	-71.6011	-13.1969	2022-11-17	3600	0	0		0	0	0	0	0	0	0
483	-71.601	-13.1969	2022-11-17	3595	1	0	0	14	14	0	0	0	14	0
484	-71.6008	-13.1968	2022-11-17	3596	1	0	0	10	10	0	0	1	9	0
485	-71.6008	-13.1967	2022-11-17	3594	1	0	0	25	25	0	0	0	25	0
486	-71.6007	-13.1967	2022-11-17	3596	0	0		0	0	0	0	0	0	0
487	-71.6007	-13.1967	2022-11-17	3594	1	0	0	4	4	0	0	0	4	0
488	-71.6007	-13.1967	2022-11-17	3595	1	0	0	1	1	0	0	0	1	0
489	-71.6007	-13.1967	2022-11-17	3594	1	0	0	1	1	0	0	0	1	0
490	-71.6006	-13.1966	2022-11-17	3593	1	0	0	2	2	0	0	0	2	0
491	-71.6006	-13.1966	2022-11-17	3592	1	0	0	8	8	0	0	0	8	0
492	-71.6004	-13.1966	2022-11-17	3589	1	0	1	1	1	0	0	0	1	0
493	-71.6003	-13.1966	2022-11-17	3590	0	0		0	0	0	0	0	0	0
494	-71.6003	-13.1966	2022-11-17	3589	1	0	0	10	10	0	0	0	10	0
495	-71.6003	-13.1965	2022-11-17	3587	1	0	0	12	12	0	0	0	12	0
496	-71.6002	-13.1965	2022-11-17	3584	1	0	0	13	13	0	0	0	13	0
497	-71.6001	-13.1964	2022-11-17	3585	1	0	0	1	1	0	0	0	1	0
498	-71.6001	-13.1964	2022-11-17	3585	1	0	0	17	17	0	0	0	17	0
499	-71.6001	-13.1964	2022-11-17	3584	1	0	0	6	6	0	0	0	6	0
500	-71.6001	-13.1964	2022-11-17	3583	1	0	0	1	1	0	0	0	1	0
501	-71.6	-13.1964	2022-11-17	3580	1	0	1	2	2	0	0	0	2	0
502	-71.6	-13.1964	2022-11-17	3580	0	0		0	0	0	0	0	0	0
503	-71.6	-13.1964	2022-11-17	3582	1	1	0	5	0	0	5	0	5	0
504	-71.5991	-13.1962	2022-11-17	3575	0	0		0	0	0	0	0	0	0
505	-71.5994	-13.1954	2022-11-17	3576	0	0		0	0	0	0	0	0	0
506	-71.5992	-13.1954	2022-11-17	3570	0	0		0	0	0	0	0	0	0
507	-71.599	-13.195	2022-11-17	3564	0	0		0	0	0	0	0	0	0
508	-71.5988	-13.1945	2022-11-17	3548	0	0		0	0	0	0	0	0	0
509	-71.5987	-13.1941	2022-11-17	3542	0	0		0	0	0	0	0	0	0
510	-71.5984	-13.1938	2022-11-17	3540	0	0		0	0	0	0	0	0	0
511	-71.5981	-13.1934	2022-11-17	3535	0	0		0	0	0	0	0	0	0
512	-71.5978	-13.1931	2022-11-17	3539	0	0		0	0	0	0	0	0	0
513	-71.5976	-13.1927	2022-11-17	3543	0	0		0	0	0	0	0	0	0
514	-71.5973	-13.1924	2022-11-17	3545	0	0		0	0	0	0	0	0	0
515	-71.5971	-13.192	2022-11-17	3544	0	0		0	0	0	0	0	0	0
516	-71.5968	-13.1917	2022-11-17	3542	0	0		0	0	0	0	0	0	0
517	-71.5964	-13.1916	2022-11-17	3541	1	0	0	25	25	0	0	0	25	0
518	-71.5963	-13.1916	2022-11-17	3537	0	0		0	0	0	0	0	0	0
519	-71.5963	-13.1916	2022-11-17	3537	1	0	0	10	10	0	0	0	10	0
520	-71.5963	-13.1916	2022-11-17	3536	1	0	0	4	4	0	0	0	4	0
521	-71.5962	-13.1916	2022-11-17	3535	1	0	0	14	14	0	0	0	14	0
522	-71.5962	-13.1916	2022-11-17	3532	1	0	0	20	20	0	0	0	20	0
523	-71.5962	-13.1915	2022-11-17	3528	1	0	0	26	26	0	0	0	26	0
524	-71.596	-13.1914	2022-11-17	3518	1	0	0	3	3	0	0	0	3	0
525	-71.596	-13.1914	2022-11-17	3519	0	0		0	0	0	0	0	0	0
527	-71.5995	-13.1952	2022-11-17	3551	1	0	1	1	1	0	0	0	1	0
528	-71.5995	-13.1952	2022-11-17	3550	0	0		0	0	0	0	0	0	0
529	-71.5996	-13.1952	2022-11-17	3547	1	0	1	1	1	0	0	1	0	0
530	-71.5996	-13.1952	2022-11-17	3547	1	0	1	1	1	0	0	1	0	0
531	-71.599	-13.195	2022-11-17	3529	0	0		0	0	0	0	0	0	0
532	-71.6003	-13.1948	2022-11-17	3507	1	0	1	1	1	0	0	0	1	0
533	-71.6003	-13.1948	2022-11-17	3509	0	0		0	0	0	0	0	0	0
534	-71.5976	-13.1927	2022-11-17	3539	0	0		0	0	0	0	0	0	0
535	-71.5978	-13.1923	2022-11-17	3533	0	0		0	0	0	0	0	0	0
536	-71.598	-13.1919	2022-11-17	3512	0	0		0	0	0	0	0	0	0
537	-71.5983	-13.1917	2022-11-17	3490	0	0		0	0	0	0	0	0	0
538	-71.596	-13.1914	2022-11-17	3510	0	0		0	0	0	0	0	0	0
539	-71.596	-13.1914	2022-11-17	3517	1	0	0	31	31	0	0	1	30	0
540	-71.596	-13.1913	2022-11-17	3501	1	0	0	20	20	0	0	0	20	0
541	-71.5959	-13.1911	2022-11-17	3501	0	0		0	0	0	0	0	0	0
542	-71.5958	-13.1906	2022-11-17	3500	0	0		0	0	0	0	0	0	0
543	-71.5956	-13.1902	2022-11-17	3498	0	0		0	0	0	0	0	0	0
544	-71.5954	-13.1898	2022-11-17	3489	0	0		0	0	0	0	0	0	0
545	-71.6272	-13.0995	2022-11-17	3710	0	0		0	0	0	0	0	0	1
546	-71.6272	-13.0999	2022-11-17	3702	0	0		0	0	0	0	0	0	1
547	-71.6273	-13.0999	2022-11-17	3704	1	0	1	6	6	0	0	1	5	1
548	-71.6272	-13.0998	2022-11-17	3706	1	0	1	1	1	0	0	1	0	1
549	-71.6272	-13.0997	2022-11-17	3707	1	0	1	2	1	1	0	1	1	1
550	-71.6271	-13.1003	2022-11-17	3696	1	0	1	0	0	0	0	0	0	1
551	-71.6272	-13.1001	2022-11-17	3698	1	0	1	1	0	1	0	1	0	1
552	-71.6272	-13.1	2022-11-17	3699	1	0	1	2	2	0	0	0	2	1
553	-71.6272	-13.0999	2022-11-17	3700	1	0	1	1	1	0	0	0	1	1
554	-71.627	-13.1007	2022-11-17	3687	1	0	1	0	0	0	0	0	0	1
555	-71.627	-13.1007	2022-11-17	3689	0	0		0	0	0	0	0	0	1
556	-71.627	-13.1007	2022-11-17	3689	1	0	1	10	10	0	0	2	8	1
557	-71.627	-13.1011	2022-11-17	3696	0	0		0	0	0	0	0	0	1
558	-71.6269	-13.1011	2022-11-17	3693	1	0	1	1	1	0	0	0	1	1
559	-71.6269	-13.1011	2022-11-17	3693	1	0	1	1	1	0	0	0	1	1
560	-71.6269	-13.1009	2022-11-17	3688	1	0	1	1	1	0	0	0	1	1
561	-71.627	-13.1008	2022-11-17	3687	1	0	1	1	1	0	0	0	1	1
562	-71.6259	-13.1015	2022-11-17	3701	0	0		0	0	0	0	0	0	1
563	-71.6274	-13.1013	2022-11-17	3698	1	0	1	3	3	0	0	0	3	1
564	-71.6269	-13.1013	2022-11-17	3698	1	1	1	1	0	0	1	0	1	1
565	-71.6269	-13.1013	2022-11-17	3698	1	0	1	2	2	0	0	0	2	1
566	-71.6269	-13.1013	2022-11-17	3698	1	1	1	1	0	0	1	0	1	1
567	-71.6269	-13.1013	2022-11-17	3700	1	1	1	9	7	0	2	2	7	1
568	-71.6269	-13.1012	2022-11-17	3699	1	0	1	1	1	0	0	0	1	1
569	-71.627	-13.1012	2022-11-17	3698	1	1	1	2	1	0	1	0	2	1
570	-71.627	-13.1012	2022-11-17	3698	1	0	1	1	1	0	0	1	0	1
571	-71.6265	-13.1018	2022-11-17	3697	0	0		0	0	0	0	0	0	1
572	-71.6267	-13.1016	2022-11-17	3697	1	0	1	4	3	1	0	1	3	1
573	-71.6268	-13.1016	2022-11-17	3698	1	0	1	1	1	0	0	0	1	1
574	-71.6268	-13.1016	2022-11-17	3699	1	0	1	2	1	1	0	0	2	1
575	-71.6269	-13.1015	2022-11-17	3699	1	0	1	2	2	0	0	0	2	1
576	-71.6269	-13.1015	2022-11-17	3700	1	0	1	1	0	1	0	1	0	1
577	-71.6263	-13.1021	2022-11-17	3698	0	0		0	0	0	0	0	0	1
578	-71.6265	-13.1018	2022-11-17	3698	1	0	1	1	1	0	0	0	1	1
579	-71.6265	-13.1018	2022-11-17	3697	1	0	1	1	1	0	0	1	0	1
580	-71.626	-13.1025	2022-11-17	3691	0	0		0	0	0	0	0	0	1
581	-71.6261	-13.1024	2022-11-17	3693	1	0	1	1	1	0	0	0	1	1
582	-71.6261	-13.1024	2022-11-17	3694	1	0	1	2	2	0	0	0	2	1
583	-71.6258	-13.1029	2022-11-17	3691	0	0		0	0	0	0	0	0	1
584	-71.6258	-13.1028	2022-11-17	3690	1	0	1	1	1	0	0	0	1	1
585	-71.6257	-13.1033	2022-11-17	3693	0	0		0	0	0	0	0	0	1
586	-71.6258	-13.1031	2022-11-17	3694	1	0	1	3	3	0	0	1	2	1
587	-71.6258	-13.103	2022-11-17	3694	1	0	1	1	1	0	0	0	1	1
588	-71.6258	-13.1029	2022-11-17	3694	1	0	1	2	2	0	0	0	2	1
589	-71.6258	-13.1029	2022-11-17	3694	1	0	1	1	1	0	0	0	1	1
590	-71.6258	-13.1037	2022-11-17	3689	0	0		0	0	0	0	0	0	1
591	-71.6258	-13.1037	2022-11-17	3690	1	0	1	2	2	0	0	1	1	1
592	-71.6258	-13.1036	2022-11-17	3690	1	0	1	1	1	0	0	0	1	1
593	-71.6258	-13.1035	2022-11-17	3691	1	1	1	3	2	0	1	0	3	1
594	-71.6258	-13.1035	2022-11-17	3692	1	0	1	1	1	0	0	0	1	1
595	-71.6257	-13.1035	2022-11-17	3692	1	0	1	7	6	1	0	1	6	1
596	-71.6257	-13.1035	2022-11-17	3690	1	0	1	2	2	0	0	0	2	1
597	-71.6257	-13.1034	2022-11-17	3690	1	1	1	5	3	1	1	1	4	1
598	-71.6257	-13.1033	2022-11-17	3689	1	0	1	11	10	1	0	0	11	1
599	-71.6257	-13.1033	2022-11-17	3688	1	0	1	1	1	0	0	0	1	1
600	-71.6257	-13.1042	2022-11-17	3688	0	0		0	0	0	0	0	0	1
601	-71.6257	-13.1046	2022-11-17	3685	0	0		0	0	0	0	0	0	1
602	-71.6257	-13.1046	2022-11-17	3685	1	0	1	2	0	2	0	1	1	1
603	-71.6257	-13.1045	2022-11-17	3684	1	0	1	1	1	0	0	0	1	1
604	-71.6257	-13.1045	2022-11-17	3684	1	0	1	3	1	2	0	2	1	1
605	-71.6257	-13.1045	2022-11-17	3684	1	1	1	1	0	0	1	0	1	1
606	-71.6256	-13.1045	2022-11-17	3682	1	1	1	3	2	0	1	0	3	1
607	-71.6257	-13.1045	2022-11-17	3684	1	0	1	4	4	0	0	1	3	1
608	-71.6257	-13.1073	2022-11-17	3684	0	0		0	0	0	0	0	0	1
609	-71.6258	-13.1038	2022-11-17	3692	1	0	1	1	1	0	0	0	1	1
610	-71.6258	-13.1038	2022-11-17	3691	0	0		0	0	0	0	0	0	1
611	-71.6254	-13.1059	2022-11-17	3661	0	0		0	0	0	0	0	0	1
612	-71.6257	-13.105	2022-11-17	3679	1	0	1	1	1	0	0	0	1	1
613	-71.6256	-13.1049	2022-11-17	3681	1	1	1	5	4	0	1	0	5	1
614	-71.6256	-13.1049	2022-11-17	3681	1	1	1	2	1	0	1	0	2	1
615	-71.6257	-13.1048	2022-11-17	3683	1	0	1	1	1	0	0	0	1	1
616	-71.6257	-13.1048	2022-11-17	3683	1	1	1	3	0	0	3	0	3	1
617	-71.6257	-13.1048	2022-11-17	3683	1	1	1	1	0	0	1	0	1	1
618	-71.6257	-13.1048	2022-11-17	3684	1	0	1	5	5	0	0	0	5	1
619	-71.6257	-13.1047	2022-11-17	3684	1	1	1	1	0	0	1	0	1	1
620	-71.6257	-13.1047	2022-11-17	3685	1	0	1	6	6	0	0	1	5	1
621	-71.6255	-13.1055	2022-11-17	3669	0	0		0	0	0	0	0	0	1
622	-71.6255	-13.1055	2022-11-17	3669	1	0	1	8	8	0	0	2	6	1
623	-71.6255	-13.1054	2022-11-17	3669	1	0	1	1	1	0	0	0	1	1
624	-71.6256	-13.1053	2022-11-17	3671	1	0	1	2	2	0	0	0	2	1
625	-71.6256	-13.1053	2022-11-17	3671	1	0	1	6	6	0	0	0	6	1
626	-71.6256	-13.1052	2022-11-17	3673	1	0	1	1	1	0	0	0	1	1
627	-71.6247	-13.1051	2022-11-17	3677	1	0	1	1	1	0	0	0	1	1
628	-71.6257	-13.1051	2022-11-17	3677	1	0	1	4	4	0	0	0	4	1
629	-71.6257	-13.1051	2022-11-17	3678	1	0	1	2	2	0	0	2	0	1
630	-71.6257	-13.1051	2022-11-17	3678	1	0	1	2	0	2	0	2	0	1
631	-71.6254	-13.1059	2022-11-17	3661	0	0		0	0	0	0	0	0	1
632	-71.6254	-13.1057	2022-11-17	3666	1	0	1	2	1	1	0	1	1	1
633	-71.6254	-13.1062	2022-11-17	3652	0	0		0	0	0	0	0	0	1
634	-71.6254	-13.1062	2022-11-17	3655	1	0	1	5	5	0	0	0	5	1
635	-71.6254	-13.1061	2022-11-17	3657	1	0	1	8	8	0	0	2	6	1
636	-71.6253	-13.1061	2022-11-17	3657	1	0	1	3	3	0	0	1	2	1
637	-71.6254	-13.106	2022-11-17	3657	1	0	1	15	15	0	0	2	13	1
638	-71.6254	-13.106	2022-11-17	3657	1	0	1	2	2	0	0	0	2	1
639	-71.6254	-13.106	2022-11-17	3659	1	0	1	1	1	0	0	0	1	1
640	-71.6254	-13.106	2022-11-17	3651	1	0	1	2	2	0	0	0	2	1
641	-71.6254	-13.106	2022-11-17	3659	1	0	1	1	1	0	0	1	0	1
642	-71.6254	-13.106	2022-11-17	3660	1	1	1	1	0	0	1	0	1	1
643	-71.6254	-13.1059	2022-11-17	3660	1	1	1	1	0	0	1	0	1	1
644	-71.6254	-13.1059	2022-11-17	3660	0	0		0	0	0	0	0	0	1
645	-71.6254	-13.1059	2022-11-17	3661	1	0	1	1	1	0	0	0	1	1
646	-71.6254	-13.1067	2022-11-17	3650	1	0	1	1	0	1	0	0	1	1
647	-71.6254	-13.1067	2022-11-17	3650	0	0		0	0	0	0	0	0	1
648	-71.6254	-13.1067	2022-11-17	3650	1	0	1	1	1	0	0	1	0	1
649	-71.6254	-13.1067	2022-11-17	3651	1	0	1	3	0	3	0	3	0	1
650	-71.6254	-13.1066	2022-11-17	3651	1	0	1	2	2	0	0	0	2	1
651	-71.6254	-13.1065	2022-11-17	3652	1	0	1	1	1	0	0	0	1	1
652	-71.6254	-13.1065	2022-11-17	3652	1	0	1	1	1	0	0	1	0	1
653	-71.6254	-13.1065	2022-11-17	3653	1	0	1	3	3	0	0	0	3	1
654	-71.6254	-13.1064	2022-11-17	3653	1	0	1	1	0	1	0	1	0	1
655	-71.6254	-13.1064	2022-11-17	3653	1	0	1	2	1	1	0	1	1	1
656	-71.6254	-13.1064	2022-11-17	3653	1	0	1	1	1	0	0	1	0	1
657	-71.6254	-13.1064	2022-11-17	3653	1	0	1	1	0	1	0	1	0	1
658	-71.6254	-13.1064	2022-11-17	3654	1	0	1	1	1	0	0	1	0	1
659	-71.6253	-13.1063	2022-11-17	3654	1	0	1	1	1	0	0	0	1	1
660	-71.6254	-13.1072	2022-11-17	3634	0	0		0	0	0	0	0	0	1
661	-71.6254	-13.1071	2022-11-17	3639	1	1	1	6	4	0	2	1	5	1
662	-71.6254	-13.1071	2022-11-17	3639	1	0	1	1	1	0	0	0	1	1
663	-71.6254	-13.1071	2022-11-17	3639	1	0	1	3	3	0	0	0	3	1
664	-71.6254	-13.1071	2022-11-17	3642	1	1	1	3	2	0	1	1	2	1
665	-71.6254	-13.107	2022-11-17	3643	1	0	1	1	0	1	0	1	0	1
666	-71.6254	-13.107	2022-11-17	3644	1	0	1	4	2	2	0	1	3	1
667	-71.6254	-13.107	2022-11-17	3645	1	0	1	10	10	0	0	0	10	1
668	-71.6254	-13.107	2022-11-17	3646	1	0	1	3	3	0	0	0	3	1
669	-71.6254	-13.107	2022-11-17	3646	1	0	1	5	5	0	0	0	5	1
670	-71.6254	-13.1069	2022-11-17	3646	1	0	1	4	4	0	0	0	4	1
671	-71.6254	-13.1069	2022-11-17	3647	1	0	1	6	6	0	0	1	5	1
672	-71.6254	-13.1069	2022-11-17	3646	1	0	1	4	4	0	0	0	4	1
673	-71.6254	-13.1068	2022-11-17	3650	1	0	1	6	5	1	0	1	5	1
674	-71.6253	-13.1076	2022-11-17	3622	0	0		0	0	0	0	0	0	1
675	-71.6253	-13.1076	2022-11-17	3622	1	0	1	4	4	0	0	0	4	1
676	-71.6253	-13.1075	2022-11-17	3624	1	0	1	3	3	0	0	1	2	1
677	-71.6253	-13.1075	2022-11-17	3624	1	0	1	1	1	0	0	0	1	1
678	-71.6253	-13.1075	2022-11-17	3625	1	0	1	7	7	0	0	0	7	1
679	-71.6253	-13.1075	2022-11-17	3627	1	0	1	3	3	0	0	0	3	1
680	-71.6253	-13.1075	2022-11-17	3627	1	0	1	7	7	0	0	1	6	1
681	-71.6253	-13.1075	2022-11-17	3630	1	0	1	1	1	0	0	0	1	1
682	-71.6253	-13.1074	2022-11-17	3631	1	0	1	7	7	0	0	1	6	1
683	-71.6253	-13.1074	2022-11-17	3632	1	0	1	11	11	0	0	3	8	1
684	-71.6253	-13.1074	2022-11-17	3633	1	0	1	2	2	0	0	1	1	1
685	-71.6253	-13.1073	2022-11-17	3633	1	0	1	1	0	1	0	0	1	1
686	-71.6255	-13.108	2022-11-17	3615	0	0		0	0	0	0	0	0	1
687	-71.6255	-13.1079	2022-11-17	3615	1	0	1	3	2	1	0	3	0	1
688	-71.6255	-13.1079	2022-11-17	3616	1	0	1	2	1	1	0	1	1	1
689	-71.6253	-13.1078	2022-11-17	3619	1	0	1	2	1	1	0	1	1	1
690	-71.6257	-13.1092	2022-11-17	3608	0	0		0	0	0	0	0	0	1
691	-71.6256	-13.1082	2022-11-17	3613	1	0	1	1	1	0	0	0	1	1
692	-71.6255	-13.1081	2022-11-17	3613	1	0	1	4	1	3	0	3	1	1
693	-71.6255	-13.1081	2022-11-17	3614	1	0	1	1	1	0	0	0	1	1
694	-71.6255	-13.108	2022-11-17	3614	1	1	1	6	2	2	2	3	3	1
695	-71.6255	-13.1088	2022-11-17	3596	0	0		0	0	0	0	0	0	1
696	-71.6256	-13.1088	2022-11-17	3596	1	0	1	1	1	0	0	0	1	1
697	-71.6256	-13.1087	2022-11-17	3598	1	0	1	3	0	3	0	0	3	1
698	-71.6256	-13.1087	2022-11-17	3599	1	0	1	2	2	0	0	1	1	1
699	-71.6256	-13.1087	2022-11-17	3599	1	0	1	2	2	0	0	0	2	1
700	-71.6256	-13.1087	2022-11-17	3600	1	0	1	1	1	0	0	0	1	1
701	-71.6256	-13.1086	2022-11-17	3600	1	0	1	1	1	0	0	0	1	1
702	-71.6256	-13.1087	2022-11-17	3601	1	0	1	2	2	0	0	1	1	1
703	-71.6256	-13.1086	2022-11-17	3600	1	0	1	2	2	0	0	0	2	1
704	-71.6256	-13.1086	2022-11-17	3601	1	0	1	3	3	0	0	1	2	1
705	-71.6256	-13.1086	2022-11-17	3601	1	0	1	1	1	0	0	0	1	1
706	-71.6256	-13.1085	2022-11-17	3601	1	0	1	3	2	1	0	0	3	1
707	-71.6256	-13.1093	2022-11-17	3603	1	0	1	1	1	0	0	0	1	1
708	-71.6254	-13.1092	2022-11-17	3604	0	0		0	0	0	0	0	0	1
709	-71.6253	-13.1097	2022-11-17	3603	0	0		0	0	0	0	0	0	1
710	-71.6253	-13.1096	2022-11-17	3607	1	0	1	6	6	0	0	0	6	1
711	-71.6253	-13.1096	2022-11-17	3606	1	0	1	1	1	0	0	0	1	1
712	-71.6253	-13.1095	2022-11-17	3605	1	0	1	1	1	0	0	0	1	1
713	-71.6254	-13.1095	2022-11-17	3606	1	0	1	4	4	0	0	0	4	1
714	-71.6254	-13.1094	2022-11-17	3605	1	0	1	3	2	1	0	2	1	1
715	-71.6251	-13.1101	2022-11-17	3601	0	0		0	0	0	0	0	0	1
716	-71.6252	-13.1099	2022-11-17	3601	1	0	1	1	1	0	0	0	1	1
717	-71.6252	-13.1098	2022-11-17	3602	1	0	1	1	0	1	0	1	0	1
718	-71.6253	-13.1098	2022-11-17	3602	1	0	1	3	3	0	0	1	2	1
719	-71.6253	-13.1097	2022-11-17	3602	1	0	1	6	5	1	0	0	6	1
720	-71.6253	-13.1097	2022-11-17	3603	1	0	1	8	8	0	0	0	8	1
721	-71.6249	-13.1105	2022-11-17	3601	0	0		0	0	0	0	0	0	1
722	-71.625	-13.1105	2022-11-17	3600	1	0	1	4	3	1	0	1	3	1
723	-71.6249	-13.1105	2022-11-17	3600	1	0	1	1	0	1	0	1	0	1
724	-71.625	-13.1105	2022-11-17	3600	1	0	1	1	0	1	0	1	0	1
725	-71.625	-13.1103	2022-11-17	3601	1	0	1	1	0	1	0	1	0	1
726	-71.625	-13.1103	2022-11-17	3601	1	0	1	10	10	0	0	0	10	1
727	-71.625	-13.1103	2022-11-17	3601	1	0	1	5	3	2	0	2	3	1
728	-71.625	-13.1103	2022-11-17	3601	1	0	1	3	2	1	0	1	2	1
729	-71.625	-13.1102	2022-11-17	3601	1	0	1	11	11	0	0	0	11	1
730	-71.6247	-13.1109	2022-11-17	3603	0	0		0	0	0	0	0	0	1
731	-71.6248	-13.1108	2022-11-17	3603	1	0	1	4	2	2	0	2	2	1
732	-71.6248	-13.1108	2022-11-17	3604	1	0	1	3	3	0	0	2	1	1
733	-71.6249	-13.1106	2022-11-17	3602	1	0	1	6	2	4	0	2	4	1
734	-71.6246	-13.1113	2022-11-17	3602	0	0		0	0	0	0	0	0	1
735	-71.6246	-13.1113	2022-11-17	3602	1	0	1	1	1	0	0	0	1	1
736	-71.6247	-13.1111	2022-11-17	3602	1	0	1	8	8	0	0	0	8	1
737	-71.6247	-13.1111	2022-11-17	3603	1	0	1	3	2	1	0	0	3	1
738	-71.6247	-13.1111	2022-11-17	3604	1	0	1	2	2	0	0	2	0	1
739	-71.6247	-13.111	2022-11-17	3602	1	0	1	1	1	0	0	0	1	1
740	-71.6244	-13.1117	2022-11-17	3607	0	0		0	0	0	0	0	0	1
741	-71.6246	-13.1207	2022-11-17	3605	1	1	1	8	5	2	1	2	6	1
742	-71.6241	-13.1121	2022-11-17	3616	0	0		0	0	0	0	0	0	1
743	-71.6234	-13.1131	2022-11-17	3627	0	0		0	0	0	0	0	0	1
744	-71.6234	-13.1129	2022-11-17	3626	1	0	1	1	1	0	0	0	1	1
745	-71.6235	-13.1129	2022-11-17	3626	1	0	1	1	1	0	0	0	1	1
746	-71.6236	-13.1127	2022-11-17	3626	0	0		0	0	0	0	0	0	1
747	-71.6239	-13.1123	2022-11-17	3620	1	0	1	9	9	0	0	2	7	1
748	-71.624	-13.1122	2022-11-17	3617	1	0	1	3	2	1	0	1	2	1
749	-71.624	-13.1122	2022-11-17	3617	1	0	1	3	3	0	0	0	3	1
750	-71.6241	-13.1122	2022-11-17	3618	1	0	1	11	10	1	0	2	9	1
751	-71.6236	-13.1127	2022-11-17	3625	0	0		0	0	0	0	0	0	1
752	-71.6236	-13.1127	2022-11-17	3624	1	0	1	1	1	0	0	0	1	1
753	-71.6234	-13.1131	2022-11-17	3626	0	0		0	0	0	0	0	0	1
754	-71.6231	-13.1135	2022-11-17	3619	0	0		0	0	0	0	0	0	1
755	-71.6232	-13.1133	2022-11-17	3623	1	0	1	3	3	0	0	0	3	1
756	-71.6232	-13.1133	2022-11-17	3624	1	0	1	2	2	0	0	0	2	1
757	-71.6232	-13.1133	2022-11-17	3624	1	0	1	7	7	0	0	1	6	1
758	-71.6233	-13.1132	2022-11-17	3625	1	0	1	1	1	0	0	0	1	1
759	-71.6233	-13.1132	2022-11-17	3625	1	0	1	1	1	0	0	1	0	1
760	-71.623	-13.1139	2022-11-17	3617	0	0		0	0	0	0	0	0	1
761	-71.6231	-13.1136	2022-11-17	3618	1	0	1	1	1	0	0	0	1	1
762	-71.6232	-13.1153	2022-11-17	3624	0	0		0	0	0	0	0	0	1
763	-71.6231	-13.1152	2022-11-17	3624	1	0	1	3	3	0	0	0	3	1
764	-71.6231	-13.1148	2022-11-17	3629	0	0		0	0	0	0	0	0	1
765	-71.6231	-13.1148	2022-11-17	3628	1	0	1	3	2	1	0	2	1	1
766	-71.6231	-13.1147	2022-11-17	3628	1	0	1	5	4	1	0	2	3	1
767	-71.6231	-13.1147	2022-11-17	3629	1	0	1	1	1	0	0	1	0	1
768	-71.6231	-13.1147	2022-11-17	3628	1	0	1	6	4	2	0	1	5	1
769	-71.6231	-13.1147	2022-11-17	3628	1	0	1	1	1	0	0	0	1	1
770	-71.6231	-13.1146	2022-11-17	3626	1	0	1	4	4	0	0	0	4	1
771	-71.6231	-13.1128	2022-11-17	3626	1	0	1	3	3	0	0	0	3	1
772	-71.6231	-13.1145	2022-11-17	3627	1	0	1	1	1	0	0	0	1	1
773	-71.6231	-13.1145	2022-11-17	3626	1	1	1	7	6	0	1	0	7	1
774	-71.6231	-13.1144	2022-11-17	3627	1	0	1	5	5	0	0	0	5	1
775	-71.6231	-13.1144	2022-11-17	3626	1	0	1	1	1	0	0	0	1	1
776	-71.623	-13.1152	2022-11-17	3631	0	0		0	0	0	0	0	0	1
777	-71.623	-13.1151	2022-11-17	3630	1	0	1	4	4	0	0	0	4	1
778	-71.623	-13.1151	2022-11-17	3630	1	1	1	2	0	0	2	2	0	1
779	-71.6229	-13.1156	2022-11-17	3642	0	0		0	0	0	0	0	0	1
780	-71.623	-13.1153	2022-11-17	3633	1	0	1	2	1	1	0	1	1	1
781	-71.6228	-13.116	2022-11-17	3651	0	0		0	0	0	0	0	0	1
782	-71.6226	-13.1164	2022-11-17	3659	0	0		0	0	0	0	0	0	1
783	-71.6226	-13.1164	2022-11-17	3658	1	0	1	7	7	0	0	1	6	1
784	-71.6226	-13.1163	2022-11-17	3657	1	0	1	2	2	0	0	0	2	1
785	-71.6227	-13.1163	2022-11-17	3657	1	0	1	2	2	0	0	0	2	1
786	-71.6226	-13.1163	2022-11-17	3657	1	0	1	7	7	0	0	4	3	1
787	-71.6227	-13.1163	2022-11-17	3656	1	0	1	4	4	0	0	0	4	1
788	-71.6227	-13.1163	2022-11-17	3655	1	0	1	3	3	0	0	0	3	1
789	-71.6227	-13.1162	2022-11-17	3654	1	0	1	2	2	0	0	0	2	1
790	-71.6227	-13.1161	2022-11-17	3652	1	0	1	8	8	0	0	0	8	1
791	-71.6222	-13.1168	2022-11-17	3665	0	0		0	0	0	0	0	0	1
792	-71.6224	-13.1165	2022-11-17	3661	1	0	1	2	2	0	0	0	2	1
793	-71.6225	-13.1165	2022-11-17	3660	1	0	1	1	1	0	0	0	1	1
794	-71.6219	-13.1173	2022-11-17	3671	0	0		0	0	0	0	0	0	1
795	-71.6222	-13.1123	2022-11-17	3665	1	0	1	5	5	0	0	0	5	1
796	-71.6216	-13.1174	2022-11-17	3680	0	0		0	0	0	0	0	0	1
797	-71.6218	-13.1172	2022-11-17	3674	1	0	1	7	7	0	0	0	7	1
798	-71.6219	-13.1171	2022-11-17	3671	1	0	1	1	1	0	0	0	1	1
799	-71.6219	-13.1171	2022-11-17	3671	1	0	1	1	1	0	0	0	1	1
800	-71.6213	-13.1177	2022-11-17	3688	0	0		0	0	0	0	0	0	1
801	-71.6211	-13.118	2022-11-17	3688	0	0		0	0	0	0	0	0	1
802	-71.6209	-13.1189	2022-11-17	3693	0	0		0	0	0	0	0	0	1
803	-71.6207	-13.1188	2022-11-17	3694	0	0		0	0	0	0	0	0	1
804	-71.6204	-13.1192	2022-11-17	3688	0	0		0	0	0	0	0	0	1
805	-71.6204	-13.1191	2022-11-17	3690	1	0	1	2	2	0	0	0	2	1
806	-71.62	-13.1194	2022-11-17	3686	0	0		0	0	0	0	0	0	1
807	-71.6197	-13.1196	2022-11-17	3681	0	0		0	0	0	0	0	0	1
808	-71.6192	-13.1197	2022-11-17	3682	0	0		0	0	0	0	0	0	1
809	-71.6188	-13.1198	2022-11-17	3680	0	0		0	0	0	0	0	0	1
810	-71.6183	-13.1199	2022-11-17	3676	0	0		0	0	0	0	0	0	1
811	-71.6179	-13.1199	2022-11-17	3675	0	0		0	0	0	0	0	0	1
812	-71.618	-13.1199	2022-11-17	3675	1	0	1	4	4	0	0	1	3	1
813	-71.6175	-13.1201	2022-11-17	3671	0	0		0	0	0	0	0	0	1
814	-71.6171	-13.1203	2022-11-17	3672	0	0		0	0	0	0	0	0	1
815	-71.6167	-13.1204	2022-11-17	3671	0	0		0	0	0	0	0	0	1
816	-71.6162	-13.1205	2022-11-17	3670	0	0		0	0	0	0	0	0	1
817	-71.6157	-13.1206	2022-11-17	3671	0	0		0	0	0	0	0	0	1
818	-71.6153	-13.1207	2022-11-17	3671	0	0		0	0	0	0	0	0	1
819	-71.6149	-13.1209	2022-11-17	3669	0	0		0	0	0	0	0	0	1
820	-71.6145	-13.121	2022-11-17	3671	0	0		0	0	0	0	0	0	1
821	-71.614	-13.1211	2022-11-17	3670	0	0		0	0	0	0	0	0	1
822	-71.6136	-13.1211	2022-11-17	3670	0	0		0	0	0	0	0	0	1
823	-71.6131	-13.1211	2022-11-17	3669	0	0		0	0	0	0	0	0	1
824	-71.6127	-13.1212	2022-11-17	3668	0	0		0	0	0	0	0	0	1
825	-71.6122	-13.1211	2022-11-17	3665	0	0		0	0	0	0	0	0	1
826	-71.6118	-13.1209	2022-11-17	3664	0	0		0	0	0	0	0	0	1
827	-71.6257	-13.1033	2022-11-17	3692	1	0	1	0	0	0	0	0	0	1
828	-71.6257	-13.1033	2022-11-17	3692	1	0	1	9	9	0	0	0	9	1
829	-71.6257	-13.1034	2022-11-17	3692	1	0	1	0	0	0	0	0	0	1
830	-71.6258	-13.1034	2022-11-17	3690	1	0	1	0	0	0	0	0	0	1
831	-71.6258	-13.1033	2022-11-17	3690	1	0	1	0	0	0	0	0	0	1
832	-71.6258	-13.1034	2022-11-17	3690	1	0	1	0	0	0	0	0	0	1
833	-71.6258	-13.1034	2022-11-17	3689	1	0	1	1	1	0	0	0	1	1
834	-71.6258	-13.1035	2022-11-17	3688	1	1	1	2	1	0	1	0	2	1
835	-71.6259	-13.1035	2022-11-17	3688	1	1	1	2	0	0	2	0	2	1
836	-71.6259	-13.1035	2022-11-17	3688	1	1	1	2	0	0	2	0	2	1
837	-71.6259	-13.1035	2022-11-17	3690	1	1	1	3	1	0	2	0	3	1
838	-71.6259	-13.1035	2022-11-17	3688	0	0		0	0	0	0	0	0	1
839	-71.626	-13.1035	2022-11-17	3687	1	1	1	1	0	0	1	0	1	1
840	-71.626	-13.1036	2022-11-17	3681	0	0		0	0	0	0	0	0	1
841	-71.626	-13.1036	2022-11-17	3679	1	0	1	1	1	0	0	0	1	1
842	-71.6261	-13.1036	2022-11-17	3677	1	0	1	1	1	0	0	0	1	1
843	-71.6261	-13.1036	2022-11-17	3676	1	0	1	2	2	0	0	0	2	1
844	-71.6261	-13.1036	2022-11-17	3675	1	0	1	1	1	0	0	1	0	1
845	-71.6261	-13.1037	2022-11-17	3676	1	1	1	1	0	0	1	0	1	1
846	-71.6261	-13.1036	2022-11-17	3675	1	1	1	15	11	0	4	0	15	1
847	-71.6262	-13.1037	2022-11-17	3673	1	1	1	8	6	1	1	0	8	1
848	-71.6262	-13.1037	2022-11-17	3666	1	0	1	1	1	0	0	1	0	1
849	-71.6262	-13.1038	2022-11-17	3665	1	0	1	1	1	0	0	0	1	1
850	-71.6263	-13.1039	2022-11-17	3661	0	0		0	0	0	0	0	0	1
851	-71.6265	-13.104	2022-11-17	3653	1	1	1	1	0	0	1	0	1	1
852	-71.6265	-13.104	2022-11-17	3653	1	0	1	1	1	0	0	0	1	1
853	-71.6266	-13.104	2022-11-17	3651	1	0	1	2	2	0	0	1	1	1
854	-71.6266	-13.104	2022-11-17	3650	1	1	1	4	1	0	3	0	4	1
855	-71.6266	-13.104	2022-11-17	3650	1	0	1	4	4	0	0	0	4	1
856	-71.6266	-13.1041	2022-11-17	3644	0	0		0	0	0	0	0	0	1
857	-71.627	-13.1043	2022-11-17	3632	1	0	1	1	1	0	0	0	1	1
858	-71.627	-13.1043	2022-11-17	3630	0	0		0	0	0	0	0	0	1
859	-71.6273	-13.1046	2022-11-17	3621	1	1	1	2	0	0	2	0	2	1
860	-71.6274	-13.1046	2022-11-17	3619	0	0		0	0	0	0	0	0	1
861	-71.6274	-13.1046	2022-11-17	3618	1	0	1	1	1	0	0	0	1	1
862	-71.6274	-13.1046	2022-11-17	3617	1	1	1	11	6	0	5	1	10	1
863	-71.6275	-13.1047	2022-11-17	3615	1	0	1	1	1	0	0	0	1	1
864	-71.6275	-13.1047	2022-11-17	3614	1	1	1	1	0	0	1	0	1	1
865	-71.6276	-13.1048	2022-11-17	3605	1	1	1	1	0	0	1	0	1	1
866	-71.6277	-13.1049	2022-11-17	3613	0	0		0	0	0	0	0	0	1
867	-71.6277	-13.1049	2022-11-17	3613	1	1	1	1	0	0	1	0	1	1
868	-71.6279	-13.105	2022-11-17	3606	1	1	1	5	1	0	4	0	5	1
869	-71.6279	-13.105	2022-11-17	3606	1	1	1	1	0	0	1	0	1	1
870	-71.6279	-13.1051	2022-11-17	3606	1	0	1	2	2	0	0	0	2	1
871	-71.6279	-13.1051	2022-11-17	3606	1	0	1	13	13	0	0	0	13	1
872	-71.6279	-13.1051	2022-11-17	3606	0	0		0	0	0	0	0	0	1
873	-71.6257	-13.1033	2022-11-17	3694	0	0		0	0	0	0	0	0	1
874	-71.6256	-13.1033	2022-11-17	3699	1	0	1	1	1	0	0	1	0	1
875	-71.6256	-13.1033	2022-11-17	3700	1	0	1	1	1	0	0	0	1	1
876	-71.6255	-13.1033	2022-11-17	3704	1	0	1	1	1	0	0	0	1	1
877	-71.6255	-13.1033	2022-11-17	3705	1	0	1	1	1	0	0	0	1	1
878	-71.6255	-13.1033	2022-11-17	3706	1	0	1	1	1	0	0	0	1	1
879	-71.6254	-13.1033	2022-11-17	3707	1	0	1	1	1	0	0	1	0	1
880	-71.6254	-13.1033	2022-11-17	3708	1	0	1	1	1	0	0	1	0	1
881	-71.6254	-13.1033	2022-11-17	3710	1	0	1	1	1	0	0	1	0	1
882	-71.6254	-13.1033	2022-11-17	3709	1	0	1	3	3	0	0	3	0	1
883	-71.6254	-13.1033	2022-11-17	3710	1	0	1	2	2	0	0	2	0	1
884	-71.6253	-13.1033	2022-11-17	3712	1	1	1	3	0	0	3	0	3	1
885	-71.6253	-13.1033	2022-11-17	3713	1	0	1	1	1	0	0	1	0	1
886	-71.6253	-13.1033	2022-11-17	3712	0	0		0	0	0	0	0	0	1
887	-71.6252	-13.1033	2022-11-17	3713	1	0	1	1	1	0	0	0	1	1
888	-71.6252	-13.1033	2022-11-17	3712	1	0	1	1	1	0	0	1	0	1
889	-71.6252	-13.1033	2022-11-17	3712	1	1	1	1	0	0	1	0	1	1
890	-71.6252	-13.1033	2022-11-17	3713	1	0	1	1	1	0	0	0	1	1
891	-71.6252	-13.1033	2022-11-17	3717	1	0	1	7	7	0	0	0	7	1
892	-71.6251	-13.1034	2022-11-17	3708	0	0		0	0	0	0	0	0	1
893	-71.6253	-13.1076	2022-11-17	3629	0	0		0	0	0	0	0	0	1
894	-71.6253	-13.1076	2022-11-17	3629	1	0	1	1	1	0	0	1	0	1
895	-71.6253	-13.1076	2022-11-17	3628	1	1	1	6	3	0	3	1	5	1
896	-71.6252	-13.1076	2022-11-17	3626	1	1	1	5	4	0	1	1	4	1
897	-71.6251	-13.1076	2022-11-17	3626	1	0	1	1	1	0	0	0	1	1
898	-71.6251	-13.1076	2022-11-17	3625	1	0	1	3	3	0	0	1	2	1
899	-71.6251	-13.1076	2022-11-17	3626	1	0	1	1	1	0	0	0	1	1
900	-71.6251	-13.1076	2022-11-17	3625	1	0	1	1	1	0	0	0	1	1
901	-71.625	-13.1076	2022-11-17	3624	1	1	1	11	5	0	6	0	11	1
902	-71.6251	-13.1076	2022-11-17	3625	1	1	1	2	0	0	2	0	2	1
903	-71.625	-13.1076	2022-11-17	3623	1	0	1	1	1	0	0	0	1	1
904	-71.625	-13.1076	2022-11-17	3623	1	1	1	7	2	0	5	0	7	1
905	-71.625	-13.1077	2022-11-17	3622	1	1	1	1	0	0	1	0	1	1
906	-71.625	-13.1077	2022-11-17	3622	1	1	1	1	0	0	1	0	1	1
907	-71.625	-13.1077	2022-11-17	3622	1	1	1	1	0	0	1	0	1	1
908	-71.6249	-13.1077	2022-11-17	3616	1	0	1	1	1	0	0	1	0	1
909	-71.6249	-13.1077	2022-11-17	3616	1	0	1	1	1	0	0	1	0	1
910	-71.6249	-13.1077	2022-11-17	3616	0	0		0	0	0	0	0	0	1
911	-71.6247	-13.1078	2022-11-17	3610	1	0	1	7	7	0	0	0	7	1
912	-71.6247	-13.1078	2022-11-17	3608	1	1	1	5	3	0	2	1	4	1
913	-71.6247	-13.1077	2022-11-17	3609	1	0	1	1	1	0	0	1	0	1
914	-71.6247	-13.1077	2022-11-17	3608	1	0	1	1	1	0	0	0	1	1
915	-71.6246	-13.1078	2022-11-17	3606	1	1	1	4	3	0	1	0	4	1
916	-71.6246	-13.1078	2022-11-17	3603	1	1	1	1	0	0	1	0	1	1
917	-71.6246	-13.1078	2022-11-17	3602	1	0	1	1	1	0	0	0	1	1
918	-71.6246	-13.1078	2022-11-17	3602	1	0	1	1	1	0	0	1	0	1
919	-71.6245	-13.1078	2022-11-17	3602	1	0	1	1	1	0	0	0	1	1
920	-71.6245	-13.1078	2022-11-17	3600	0	0		0	0	0	0	0	0	1
921	-71.6244	-13.1078	2022-11-17	3594	1	0	1	3	3	0	0	3	0	1
922	-71.6242	-13.1079	2022-11-17	3582	0	0		0	0	0	0	0	0	1
923	-71.6254	-13.1076	2022-11-17	3622	0	0		0	0	0	0	0	0	1
924	-71.6254	-13.1076	2022-11-17	3623	1	0	1	1	1	0	0	1	0	1
925	-71.6254	-13.1076	2022-11-17	3622	1	1	1	1	0	0	1	0	1	1
926	-71.6254	-13.1076	2022-11-17	3623	1	0	1	2	2	0	0	0	2	1
927	-71.6255	-13.1076	2022-11-17	3624	1	0	1	1	1	0	0	0	1	1
928	-71.6255	-13.1076	2022-11-17	3626	1	0	1	1	1	0	0	1	0	1
929	-71.6255	-13.1076	2022-11-17	3626	1	1	1	2	1	0	1	0	2	1
930	-71.6256	-13.1076	2022-11-17	3627	1	0	1	1	1	0	0	0	1	1
931	-71.6256	-13.1076	2022-11-17	3627	1	0	1	3	2	1	0	1	2	1
932	-71.6256	-13.1076	2022-11-17	3628	1	0	1	1	1	0	0	1	0	1
933	-71.6256	-13.1076	2022-11-17	3628	1	0	1	1	1	0	0	1	0	1
934	-71.6257	-13.1076	2022-11-17	3628	1	0	1	1	1	0	0	0	1	1
935	-71.6257	-13.1076	2022-11-17	3628	1	0	1	2	2	0	0	1	1	1
936	-71.6257	-13.1076	2022-11-17	3628	1	0	1	1	1	0	0	0	1	1
937	-71.6258	-13.1076	2022-11-17	3624	1	1	1	3	1	0	2	1	2	1
938	-71.6258	-13.1076	2022-11-17	3624	1	1	1	2	1	0	1	1	1	1
939	-71.6258	-13.1076	2022-11-17	3623	0	0		0	0	0	0	0	0	1
940	-71.6259	-13.1076	2022-11-17	3620	1	1	1	1	0	0	1	0	1	1
941	-71.6259	-13.1076	2022-11-17	3620	1	0	1	1	1	0	0	0	1	1
942	-71.6259	-13.1076	2022-11-17	3620	1	0	1	2	2	0	0	0	2	1
943	-71.6259	-13.1076	2022-11-17	3618	1	0	1	1	1	0	0	0	1	1
944	-71.6261	-13.1076	2022-11-17	3611	1	0	1	1	1	0	0	0	1	1
945	-71.6262	-13.1076	2022-11-17	3610	1	0	1	1	1	0	0	0	1	1
946	-71.6262	-13.1075	2022-11-17	3608	0	0		0	0	0	0	0	0	1
947	-71.6265	-13.1075	2022-11-17	3599	1	0	1	1	1	0	0	0	1	1
948	-71.6267	-13.1075	2022-11-17	3593	0	0		0	0	0	0	0	0	1
949	-71.6269	-13.1075	2022-11-17	3581	1	0	1	1	1	0	0	0	1	1
950	-71.6269	-13.1075	2022-11-17	3582	1	0	1	1	1	0	0	0	1	1
951	-71.627	-13.1075	2022-11-17	3579	0	0		0	0	0	0	0	0	1
952	-71.6204	-13.1192	2022-11-17	3686	0	0		0	0	0	0	0	0	1
953	-71.6208	-13.1193	2022-11-17	3695	0	0		0	0	0	0	0	0	1
954	-71.6212	-13.1195	2022-11-17	3712	0	0		0	0	0	0	0	0	1
955	-71.6214	-13.1197	2022-11-17	3716	1	0	1	1	1	0	0	0	1	1
956	-71.6215	-13.1198	2022-11-17	3714	0	0		0	0	0	0	0	0	1
957	-71.6218	-13.1201	2022-11-17	3728	0	0		0	0	0	0	0	0	1
958	-71.6221	-13.1204	2022-11-17	3740	1	1	0	179	177	0	2	4	175	1
959	-71.6221	-13.1204	2022-11-17	3742	1	0	0	30	30	0	0	1	29	1
960	-71.6221	-13.1204	2022-11-17	3742	1	0	0	1	1	0	0	0	1	1
961	-71.6221	-13.1204	2022-11-17	3744	1	0	0	14	14	0	0	0	14	1
962	-71.6221	-13.1204	2022-11-17	3747	1	0	0	72	72	0	0	1	71	1
963	-71.6221	-13.1204	2022-11-17	3746	0	0		0	0	0	0	0	0	1
964	-71.6221	-13.1204	2022-11-17	3749	1	0	0	4	4	0	0	0	4	1
965	-71.6221	-13.1204	2022-11-17	3750	1	0	0	4	4	0	0	1	3	1
966	-71.6221	-13.1204	2022-11-17	3750	1	0	0	7	7	0	0	2	5	1
967	-71.6222	-13.1204	2022-11-17	3751	1	1	0	21	20	0	1	2	19	1
968	-71.6221	-13.1204	2022-11-17	3756	1	0	1	7	7	0	0	1	6	1
969	-71.6225	-13.1206	2022-11-17	3756	1	0	1	2	2	0	0	1	1	1
970	-71.6225	-13.1206	2022-11-17	3756	0	0		0	0	0	0	0	0	1
971	-71.6226	-13.1207	2022-11-17	3756	1	0	1	1	1	0	0	0	1	1
972	-71.6227	-13.1207	2022-11-17	3756	1	0	1	13	12	1	0	1	12	1
973	-71.6227	-13.1208	2022-11-17	3755	1	0	1	7	7	0	0	1	6	1
974	-71.6227	-13.1208	2022-11-17	3756	1	1	1	3	2	0	1	0	3	1
975	-71.6227	-13.1208	2022-11-17	3756	1	1	1	6	4	0	2	0	6	1
976	-71.6227	-13.1207	2022-11-17	3756	1	0	1	5	5	0	0	1	4	1
977	-71.6227	-13.1208	2022-11-17	3755	1	0	1	4	3	1	0	0	4	1
978	-71.6227	-13.1207	2022-11-17	3756	1	0	1	4	4	0	0	0	4	1
979	-71.6227	-13.1208	2022-11-17	3755	1	0	1	1	1	0	0	0	1	1
980	-71.6227	-13.1208	2022-11-17	3755	1	0	1	1	1	0	0	1	0	1
981	-71.6228	-13.1208	2022-11-17	3756	1	0	1	1	1	0	0	0	1	1
982	-71.6228	-13.1208	2022-11-17	3754	1	1	1	4	1	2	1	0	4	1
983	-71.6228	-13.1208	2022-11-17	3754	1	1	1	25	14	6	5	2	23	1
984	-71.6228	-13.1208	2022-11-17	3755	1	1	1	6	4	0	2	0	6	1
985	-71.6228	-13.1208	2022-11-17	3753	1	0	1	3	1	2	0	1	2	1
986	-71.6228	-13.1208	2022-11-17	3753	1	0	1	1	0	1	0	0	1	1
987	-71.6228	-13.1209	2022-11-17	3753	1	0	1	2	1	1	0	0	2	1
988	-71.6229	-13.1208	2022-11-17	3755	1	0	1	1	1	0	0	0	1	1
989	-71.6229	-13.1209	2022-11-17	3753	1	0	1	2	2	0	0	0	2	1
990	-71.6229	-13.1209	2022-11-17	3753	1	0	1	1	1	0	0	0	1	1
991	-71.6229	-13.1209	2022-11-17	3753	1	0	1	3	2	1	0	0	3	1
992	-71.6229	-13.1209	2022-11-17	3754	0	0		0	0	0	0	0	0	1
993	-71.6229	-13.1209	2022-11-17	3756	1	0	1	1	1	0	0	1	0	1
994	-71.623	-13.1209	2022-11-17	3757	1	0	1	1	1	0	0	1	0	1
995	-71.623	-13.1209	2022-11-17	3756	1	0	1	1	1	0	0	0	1	1
996	-71.6231	-13.121	2022-11-17	3757	1	0	1	3	1	2	0	0	3	1
997	-71.6231	-13.121	2022-11-17	3758	1	0	1	1	1	0	0	0	1	1
998	-71.6231	-13.121	2022-11-17	3756	1	0	1	2	2	0	0	0	2	1
999	-71.6231	-13.121	2022-11-17	3757	1	0	1	1	1	0	0	0	1	1
1000	-71.6233	-13.1211	2022-11-17	3758	0	0		0	0	0	0	0	0	1
1001	-71.6234	-13.1212	2022-11-17	3756	1	0	1	2	2	0	0	1	1	1
1002	-71.6234	-13.1212	2022-11-17	3758	1	0	1	1	1	0	0	0	1	1
1003	-71.6234	-13.1212	2022-11-17	3758	1	0	1	2	2	0	0	1	1	1
1004	-71.6234	-13.1212	2022-11-17	3757	1	0	1	5	5	0	0	1	4	1
1005	-71.6236	-13.1214	2022-11-17	3760	0	0		0	0	0	0	0	0	1
1006	-71.624	-13.1217	2022-11-17	3765	0	0		0	0	0	0	0	0	1
1007	-71.6183	-13.1199	2022-11-17	3681	0	0		0	0	0	0	0	0	1
1008	-71.6183	-13.1198	2022-11-17	3681	1	0	0	4	4	0	0	0	4	1
1009	-71.6182	-13.1195	2022-11-17	3672	0	0		0	0	0	0	0	0	1
1010	-71.6181	-13.1191	2022-11-17	3663	0	0		0	0	0	0	0	0	1
1011	-71.6179	-13.1186	2022-11-17	3657	0	0		0	0	0	0	0	0	1
1012	-71.6178	-13.1184	2022-11-17	3659	1	0	1	1	1	0	0	0	1	1
1013	-71.6178	-13.1183	2022-11-17	3657	1	0	1	1	1	0	0	0	1	1
1014	-71.6178	-13.1183	2022-11-17	3659	1	0	1	1	1	0	0	0	1	1
1015	-71.6178	-13.1182	2022-11-17	3657	0	0		0	0	0	0	0	0	1
1016	-71.6177	-13.1181	2022-11-17	3655	1	0	1	4	4	0	0	2	2	1
1017	-71.6177	-13.118	2022-11-17	3654	1	0	1	3	3	0	0	0	3	1
1018	-71.6177	-13.1181	2022-11-17	3653	1	0	1	1	1	0	0	0	1	1
1019	-71.6177	-13.118	2022-11-17	3654	1	0	1	2	2	0	0	2	0	1
1020	-71.6176	-13.1179	2022-11-17	3652	1	0	1	4	4	0	0	0	4	1
1021	-71.6176	-13.1179	2022-11-17	3654	1	0	1	3	3	0	0	0	3	1
1022	-71.6177	-13.1179	2022-11-17	3654	1	0	1	1	1	0	0	0	1	1
1023	-71.6177	-13.1179	2022-11-17	3653	1	0	1	1	1	0	0	0	1	1
1024	-71.6176	-13.1179	2022-11-17	3654	1	1	1	2	1	0	1	0	2	1
1025	-71.6176	-13.1178	2022-11-17	3654	1	0	1	3	3	0	0	0	3	1
1026	-71.6176	-13.1178	2022-11-17	3656	1	0	1	1	1	0	0	0	1	1
1027	-71.6176	-13.1178	2022-11-17	3653	1	0	1	1	1	0	0	0	1	1
1028	-71.6176	-13.1178	2022-11-17	3653	0	0		0	0	0	0	0	0	1
1029	-71.6176	-13.1178	2022-11-17	3652	1	0	1	6	6	0	0	0	6	1
1030	-71.6175	-13.1174	2022-11-17	3628	0	0		0	0	0	0	0	0	1
1031	-71.6174	-13.117	2022-11-17	3612	0	0		0	0	0	0	0	0	1
1032	-71.6173	-13.1167	2022-11-17	3606	1	0	1	1	1	0	0	1	0	1
1033	-71.6176	-13.1178	2022-11-17	3605	1	0	1	1	1	0	0	0	1	1
1034	-71.6173	-13.1166	2022-11-17	3607	0	0		0	0	0	0	0	0	1
1035	-71.6173	-13.1166	2022-11-17	3605	1	0	1	1	1	0	0	0	1	1
1036	-71.6172	-13.1165	2022-11-17	3605	1	0	1	2	1	1	0	0	2	1
1037	-71.6173	-13.1165	2022-11-17	3605	1	1	1	4	2	0	2	1	3	1
1038	-71.6173	-13.1165	2022-11-17	3606	1	0	1	2	2	0	0	0	2	1
1039	-71.6173	-13.1165	2022-11-17	3606	1	1	1	1	0	0	1	0	1	1
1040	-71.6173	-13.1165	2022-11-17	3606	1	1	1	2	1	0	1	1	1	1
1041	-71.6173	-13.1165	2022-11-17	3606	1	0	1	2	2	0	0	0	2	1
1042	-71.6173	-13.1165	2022-11-17	3606	1	1	1	3	1	0	2	0	3	1
1043	-71.6172	-13.1164	2022-11-17	3606	1	1	1	3	2	0	1	0	3	1
1044	-71.6172	-13.1164	2022-11-17	3604	1	1	1	1	0	0	1	0	1	1
1045	-71.6173	-13.1164	2022-11-17	3605	1	1	1	1	0	0	1	0	1	1
1046	-71.6172	-13.1164	2022-11-17	3601	1	0	1	1	1	0	0	1	0	1
1047	-71.6172	-13.1162	2022-11-17	3590	0	0		0	0	0	0	0	0	1
1048	-71.6171	-13.1161	2022-11-17	3584	1	0	1	1	1	0	0	1	0	1
1049	-71.6171	-13.1159	2022-11-17	3580	1	1	1	2	1	0	1	1	1	1
1050	-71.6171	-13.116	2022-11-17	3579	1	0	1	1	1	0	0	1	0	1
1051	-71.617	-13.1159	2022-11-17	3578	1	1	1	2	1	0	1	1	1	1
1052	-71.6171	-13.1159	2022-11-17	3576	1	1	1	1	0	0	1	0	1	1
1053	-71.6171	-13.1159	2022-11-17	3576	1	0	1	0	0	0	0	0	0	1
1054	-71.617	-13.1158	2022-11-17	3573	0	0		0	0	0	0	0	0	1
1055	-71.6169	-13.1154	2022-11-17	3558	1	0	1	1	1	0	0	1	0	1
1056	-71.6169	-13.1154	2022-11-17	3558	0	0		0	0	0	0	0	0	1
1057	-71.6168	-13.1153	2022-11-17	3557	1	0	1	1	1	0	0	1	0	1
1058	-71.6168	-13.1153	2022-11-17	3556	1	0	1	5	5	0	0	1	4	1
1059	-71.6168	-13.1153	2022-11-17	3556	0	0		0	0	0	0	0	0	1
1060	-71.6272	-13.0994	2022-11-17	3712	0	0		0	0	0	0	0	0	1
1061	-71.6268	-13.0992	2022-11-17	3724	0	0		0	0	0	0	0	0	1
1062	-71.6264	-13.0989	2022-11-17	3736	0	0		0	0	0	0	0	0	1
1063	-71.6263	-13.0987	2022-11-17	3760	1	0	1	3	3	0	0	0	3	1
1064	-71.6262	-13.0987	2022-11-17	3762	1	0	1	13	13	0	0	1	12	1
1065	-71.6262	-13.0987	2022-11-17	3761	1	0	1	2	2	0	0	0	2	1
1066	-71.6262	-13.0987	2022-11-17	3763	1	0	1	2	2	0	0	0	2	1
1067	-71.6262	-13.0986	2022-11-17	3763	0	0		0	0	0	0	0	0	1
1068	-71.6262	-13.0986	2022-11-17	3764	1	0	1	1	1	0	0	0	1	1
1069	-71.6262	-13.0986	2022-11-17	3765	1	0	1	2	2	0	0	0	2	1
1070	-71.6261	-13.0985	2022-11-17	3769	1	0	1	4	4	0	0	0	4	1
1071	-71.6259	-13.0983	2022-11-17	3774	0	0		0	0	0	0	0	0	1
1072	-71.6259	-13.0983	2022-11-17	3776	1	1	1	3	1	0	2	0	3	1
1073	-71.6259	-13.0983	2022-11-17	3777	1	1	1	3	0	0	3	0	3	1
1074	-71.6258	-13.0983	2022-11-17	3781	1	1	1	2	0	1	1	1	1	1
1075	-71.6256	-13.0981	2022-11-17	3789	0	0		0	0	0	0	0	0	1
1076	-71.6254	-13.0979	2022-11-17	3801	1	1	1	9	8	0	1	0	9	1
1077	-71.6254	-13.0979	2022-11-17	3802	1	0	1	1	1	0	0	0	1	1
1078	-71.6254	-13.0979	2022-11-17	3800	0	0		0	0	0	0	0	0	1
1079	-71.627	-13.1004	2022-11-17	3703	0	0		0	0	0	0	0	0	1
1080	-71.6274	-13.1004	2022-11-17	3696	1	0	1	1	1	0	0	1	0	1
1081	-71.6274	-13.1005	2022-11-17	3695	1	0	1	2	2	0	0	0	2	1
1082	-71.6275	-13.1004	2022-11-17	3694	0	0		0	0	0	0	0	0	1
1083	-71.6279	-13.1006	2022-11-17	3698	0	0		0	0	0	0	0	0	1
1084	-71.6281	-13.1007	2022-11-17	3704	1	0	1	2	0	2	0	2	0	1
1085	-71.6281	-13.1007	2022-11-17	3703	1	0	1	5	5	0	0	0	5	1
1086	-71.6282	-13.1007	2022-11-17	3705	1	0	1	4	4	0	0	0	4	1
1087	-71.6281	-13.1007	2022-11-17	3704	1	0	1	1	1	0	0	0	1	1
1088	-71.6282	-13.1008	2022-11-17	3705	1	1	1	8	4	1	3	1	7	1
1089	-71.6282	-13.1008	2022-11-17	3705	1	1	1	9	3	0	6	0	9	1
1090	-71.6282	-13.1008	2022-11-17	3703	1	1	1	6	5	0	1	0	6	1
1091	-71.6282	-13.1008	2022-11-17	3701	0	0		0	0	0	0	0	0	1
1092	-71.6284	-13.1008	2022-11-17	3699	1	1	1	41	35	0	6	0	41	1
1093	-71.6284	-13.1008	2022-11-17	3698	1	1	1	20	16	0	4	0	20	1
1094	-71.6284	-13.1008	2022-11-17	3698	1	0	1	5	5	0	0	0	5	1
1095	-71.6286	-13.1007	2022-11-17	3705	1	1	1	1	0	0	1	0	1	1
1096	-71.6287	-13.1007	2022-11-17	3706	0	0		0	0	0	0	0	0	1
1097	-71.6287	-13.1007	2022-11-17	3706	1	1	1	4	2	1	1	1	3	1
1098	-71.6288	-13.1007	2022-11-17	3708	1	0	1	1	1	0	0	0	1	1
1099	-71.6291	-13.1007	2022-11-17	3710	0	0		0	0	0	0	0	0	1
1100	-71.6292	-13.1007	2022-11-17	3708	1	1	1	18	15	0	3	0	18	1
1101	-71.6292	-13.1007	2022-11-17	3708	1	0	1	4	4	0	0	0	4	1
1102	-71.6292	-13.1007	2022-11-17	3708	1	0	1	2	2	0	0	0	2	1
1103	-71.6293	-13.1006	2022-11-17	3707	1	1	1	9	7	1	1	0	9	1
1104	-71.6295	-13.1007	2022-11-17	3707	0	0		0	0	0	0	0	0	1
1105	-71.63	-13.1008	2022-11-17	3707	0	0		0	0	0	0	0	0	1
1106	-71.6302	-13.101	2022-11-17	3714	1	1	1	9	8	0	1	0	9	1
1107	-71.6303	-13.1009	2022-11-17	3714	1	0	1	3	3	0	0	0	3	1
1108	-71.6304	-13.101	2022-11-17	3716	0	0		0	0	0	0	0	0	1
1109	-71.6244	-13.1118	2022-11-17	3603	0	0		0	0	0	0	0	0	1
1110	-71.6245	-13.1118	2022-11-17	3606	1	0	1	4	3	1	0	1	3	1
1111	-71.6248	-13.1119	2022-11-17	3601	1	0	1	1	1	0	0	0	1	1
1112	-71.6248	-13.1119	2022-11-17	3592	0	0		0	0	0	0	0	0	1
1113	-71.6251	-13.112	2022-11-17	3586	1	0	1	10	10	0	0	1	9	1
1114	-71.625	-13.112	2022-11-17	3584	1	0	1	4	4	0	0	0	4	1
1115	-71.625	-13.112	2022-11-17	3582	1	0	1	2	2	0	0	0	2	1
1116	-71.6251	-13.112	2022-11-17	3580	1	0	1	4	4	0	0	0	4	1
1117	-71.6251	-13.112	2022-11-17	3579	1	0	1	5	5	0	0	1	4	1
1118	-71.6251	-13.1121	2022-11-17	3582	1	0	1	2	2	0	0	0	2	1
1119	-71.6251	-13.112	2022-11-17	3578	1	0	1	1	1	0	0	0	1	1
1120	-71.6252	-13.1121	2022-11-17	3574	0	0		0	0	0	0	0	0	1
1121	-71.6252	-13.1121	2022-11-17	3574	1	0	1	20	20	0	0	0	20	1
1122	-71.6253	-13.1121	2022-11-17	3570	1	0	1	1	1	0	0	0	1	1
1123	-71.6253	-13.1121	2022-11-17	3575	1	0	1	6	6	0	0	0	6	1
1124	-71.6255	-13.1121	2022-11-17	3571	1	0	1	1	1	0	0	0	1	1
1125	-71.6255	-13.1121	2022-11-17	3566	1	0	1	5	5	0	0	0	5	1
1126	-71.6255	-13.1121	2022-11-17	3564	1	0	1	4	4	0	0	0	4	1
1127	-71.6255	-13.1121	2022-11-17	3571	1	0	1	1	1	0	0	0	1	1
1128	-71.6256	-13.1122	2022-11-17	3570	1	0	1	15	14	1	0	1	14	1
1129	-71.6256	-13.1121	2022-11-17	3562	1	0	1	5	5	0	0	0	5	1
1130	-71.6256	-13.1122	2022-11-17	3565	1	0	1	5	4	1	0	1	4	1
1131	-71.6256	-13.1122	2022-11-17	3568	1	0	1	9	9	0	0	2	7	1
1132	-71.6256	-13.1122	2022-11-17	3557	1	0	1	1	1	0	0	0	1	1
1133	-71.6256	-13.1122	2022-11-17	3568	1	0	1	1	1	0	0	0	1	1
1134	-71.6256	-13.1122	2022-11-17	3567	1	0	1	9	9	0	0	0	9	1
1135	-71.6257	-13.1122	2022-11-17	3558	0	0		0	0	0	0	0	0	1
1136	-71.6257	-13.1122	2022-11-17	3558	1	0	1	3	3	0	0	0	3	1
1137	-71.6257	-13.1122	2022-11-17	3557	1	0	1	1	1	0	0	0	1	1
1138	-71.6261	-13.1123	2022-11-17	3549	0	0		0	0	0	0	0	0	1
1139	-71.6261	-13.1124	2022-11-17	3548	1	0	1	8	6	2	0	2	6	1
1140	-71.6261	-13.1124	2022-11-17	3548	1	0	1	3	3	0	0	0	3	1
1141	-71.6262	-13.1124	2022-11-17	3555	1	0	1	6	6	0	0	0	6	1
1142	-71.6265	-13.1124	2022-11-17	3546	0	0		0	0	0	0	0	0	1
1143	-71.6266	-13.1125	2022-11-17	3551	1	1	1	1	0	0	1	0	1	1
1144	-71.6267	-13.1126	2022-11-17	3551	1	0	1	1	1	0	0	0	1	1
1145	-71.6267	-13.1126	2022-11-17	3551	1	1	1	4	3	0	1	1	3	1
1146	-71.6268	-13.1126	2022-11-17	3551	1	0	1	1	1	0	0	0	1	1
1147	-71.6269	-13.1126	2022-11-17	3555	1	0	1	1	1	0	0	0	1	1
1148	-71.6269	-13.1126	2022-11-17	3549	0	0		0	0	0	0	0	0	1
1149	-71.6271	-13.1127	2022-11-17	3544	1	1	1	1	0	0	1	0	1	1
1150	-71.6271	-13.1128	2022-11-17	3543	1	0	1	1	1	0	0	1	0	1
1151	-71.6273	-13.1128	2022-11-17	3536	0	0		0	0	0	0	0	0	1
1152	-71.6274	-13.1128	2022-11-17	3529	1	0	1	4	4	0	0	0	4	1
1153	-71.6277	-13.112	2022-11-17	3518	0	0		0	0	0	0	0	0	1
1154	-71.6281	-13.113	2022-11-17	3508	0	0		0	0	0	0	0	0	1
1155	-71.6283	-13.1131	2022-11-17	3502	1	0	1	3	3	0	0	0	3	1
1156	-71.6286	-13.1131	2022-11-17	3500	0	0		0	0	0	0	0	0	1
1157	-71.6244	-13.1118	2022-11-17	3604	0	0		0	0	0	0	0	0	1
1158	-71.624	-13.1116	2022-11-17	3606	0	0		0	0	0	0	0	0	1
1159	-71.6237	-13.1116	2022-11-17	3602	1	0	1	9	9	0	0	1	8	1
1160	-71.6237	-13.1116	2022-11-17	3601	1	0	1	5	5	0	0	0	5	1
1161	-71.6237	-13.1116	2022-11-17	3602	1	0	1	2	2	0	0	1	1	1
1162	-71.6237	-13.1116	2022-11-17	3602	1	0	1	1	1	0	0	0	1	1
1163	-71.6236	-13.1116	2022-11-17	3601	1	0	1	4	3	1	0	1	3	1
1164	-71.6235	-13.1116	2022-11-17	3599	1	0	1	3	3	0	0	1	2	1
1165	-71.6235	-13.1116	2022-11-17	3600	1	0	1	1	1	0	0	1	0	1
1166	-71.6235	-13.1116	2022-11-17	3599	0	0		0	0	0	0	0	0	1
1167	-71.6231	-13.1116	2022-11-17	3586	0	0		0	0	0	0	0	0	1
1168	-71.623	-13.1116	2022-11-17	3585	1	0	1	2	2	0	0	0	2	1
1169	-71.6227	-13.1116	2022-11-17	3581	1	0	1	2	2	0	0	1	1	1
1170	-71.6227	-13.1116	2022-11-17	3575	0	0		0	0	0	0	0	0	1
1171	-71.6224	-13.1116	2022-11-17	3569	1	0	1	1	1	0	0	0	1	1
1172	-71.6224	-13.1116	2022-11-17	3567	1	1	1	8	6	0	2	0	8	1
1173	-71.6224	-13.1116	2022-11-17	3567	1	0	1	1	1	0	0	0	1	1
1174	-71.6224	-13.1116	2022-11-17	3565	1	0	1	3	3	0	0	0	3	1
1175	-71.6222	-13.1116	2022-11-17	3557	0	0		0	0	0	0	0	0	1
1176	-71.6219	-13.1115	2022-11-17	3535	1	1	1	1	0	0	1	0	1	1
1177	-71.6219	-13.1115	2022-11-17	3534	1	1	1	14	11	0	3	0	14	1
1178	-71.6219	-13.1116	2022-11-17	3531	1	0	1	5	5	0	0	0	5	1
1179	-71.6218	-13.1115	2022-11-17	3526	0	0		0	0	0	0	0	0	1
1180	-71.6229	-13.1157	2022-11-17	3644	0	0		0	0	0	0	0	0	1
1181	-71.6227	-13.1155	2022-11-17	3636	1	0	1	1	1	0	0	0	1	1
1182	-71.6226	-13.1155	2022-11-17	3635	1	0	1	1	0	1	0	1	0	1
1183	-71.6225	-13.1154	2022-11-17	3632	0	0		0	0	0	0	0	0	1
1184	-71.6225	-13.1154	2022-11-17	3632	1	0	1	5	4	1	0	3	2	1
1185	-71.6225	-13.1154	2022-11-17	3633	1	0	1	7	5	2	0	3	4	1
1186	-71.6225	-13.1154	2022-11-17	3633	1	0	1	2	2	0	0	1	1	1
1187	-71.6224	-13.1154	2022-11-17	3633	1	0	1	1	1	0	0	0	1	1
1188	-71.6224	-13.1154	2022-11-17	3636	1	0	1	2	2	0	0	2	0	1
1189	-71.6224	-13.1153	2022-11-17	3631	1	0	1	4	3	1	0	1	3	1
1190	-71.6224	-13.1153	2022-11-17	3633	1	0	1	2	2	0	0	1	1	1
1191	-71.6223	-13.1152	2022-11-17	3631	1	0	1	5	3	2	0	3	2	1
1192	-71.6223	-13.1152	2022-11-17	3630	1	0	1	1	1	0	0	0	1	1
1193	-71.6223	-13.1153	2022-11-17	3632	1	0	1	10	10	0	0	0	10	1
1194	-71.6222	-13.1152	2022-11-17	3625	0	0		0	0	0	0	0	0	1
1195	-71.623	-13.1151	2022-11-17	3618	1	0	1	2	2	0	0	1	1	1
1196	-71.622	-13.1151	2022-11-17	3617	1	0	1	1	1	0	0	0	1	1
1197	-71.622	-13.1151	2022-11-17	3616	1	0	1	1	0	1	0	1	0	1
1198	-71.622	-13.1151	2022-11-17	3616	1	0	1	1	1	0	0	0	1	1
1199	-71.6219	-13.1151	2022-11-17	3620	1	1	1	6	5	0	1	0	6	1
1200	-71.6219	-13.1151	2022-11-17	3620	1	1	1	5	4	0	1	0	5	1
1201	-71.6219	-13.115	2022-11-17	3614	1	0	1	5	5	0	0	1	4	1
1202	-71.6218	-13.115	2022-11-17	3620	1	1	1	11	9	0	2	0	11	1
1203	-71.6218	-13.115	2022-11-17	3617	1	0	1	1	1	0	0	0	1	1
1204	-71.6218	-13.115	2022-11-17	3621	1	0	1	1	1	0	0	0	1	1
1205	-71.6218	-13.115	2022-11-17	3617	1	1	1	1	0	0	1	0	1	1
1206	-71.6215	-13.1149	2022-11-17	3617	1	0	1	4	4	0	0	1	3	1
1207	-71.6215	-13.1149	2022-11-17	3616	1	1	1	20	14	0	6	0	20	1
1208	-71.6215	-13.1149	2022-11-17	3616	1	0	1	1	1	0	0	0	1	1
1209	-71.6215	-13.1148	2022-11-17	3610	1	0	1	3	2	1	0	1	2	1
1210	-71.6214	-13.1148	2022-11-17	3610	0	0		0	0	0	0	0	0	1
1211	-71.6213	-13.1148	2022-11-17	3612	1	1	1	4	3	0	1	0	4	1
1212	-71.6213	-13.1148	2022-11-17	3612	1	1	1	12	11	0	1	0	12	1
1213	-71.6213	-13.1148	2022-11-17	3615	1	0	1	5	5	0	0	0	5	1
1214	-71.6213	-13.1148	2022-11-17	3613	1	0	1	5	5	0	0	0	5	1
1215	-71.621	-13.1148	2022-11-17	3607	1	0	1	1	0	1	0	1	0	1
1216	-71.621	-13.1148	2022-11-17	3606	0	0		0	0	0	0	0	0	1
1217	-71.6208	-13.1147	2022-11-17	3600	1	0	0	13	13	0	0	0	13	1
1218	-71.6208	-13.1147	2022-11-17	3599	1	0	1	2	2	0	0	0	2	1
1219	-71.6208	-13.1147	2022-11-17	3598	1	0	0	1	1	0	0	1	0	1
1220	-71.6208	-13.1147	2022-11-17	3599	1	0	0	15	15	0	0	0	15	1
1221	-71.6208	-13.1147	2022-11-17	3596	1	0	0	12	10	2	0	0	12	1
1222	-71.6207	-13.1147	2022-11-17	3593	1	1	0	6	5	0	1	0	6	1
1223	-71.6207	-13.1147	2022-11-17	3595	1	0	0	3	3	0	0	0	3	1
1224	-71.6207	-13.1147	2022-11-17	3588	1	0	0	2	2	0	0	0	2	1
1225	-71.6206	-13.1147	2022-11-17	3581	0	0		0	0	0	0	0	0	1
1226	-71.6229	-13.1158	2022-11-17	3648	0	0		0	0	0	0	0	0	1
1227	-71.6231	-13.116	2022-11-17	3646	1	0	1	4	3	1	0	1	3	1
1228	-71.6233	-13.1161	2022-11-17	3647	0	0		0	0	0	0	0	0	1
1229	-71.6234	-13.1162	2022-11-17	3649	1	0	1	5	3	2	0	3	2	1
1230	-71.6234	-13.1162	2022-11-17	3650	1	0	1	7	6	1	0	2	5	1
1231	-71.6236	-13.1164	2022-11-17	3657	1	0	1	5	4	1	0	3	2	1
1232	-71.6235	-13.1164	2022-11-17	3657	0	0		0	0	0	0	0	0	1
1233	-71.6244	-13.1166	2022-11-17	3656	1	0	1	4	3	1	0	1	3	1
1234	-71.624	-13.1166	2022-11-17	3655	0	0		0	0	0	0	0	0	1
1235	-71.6242	-13.1169	2022-11-17	3667	1	0	1	3	3	0	0	1	2	1
1236	-71.6242	-13.117	2022-11-17	3670	0	0		0	0	0	0	0	0	1
1237	-71.6245	-13.1173	2022-11-17	3683	0	0		0	0	0	0	0	0	1
1238	-71.6247	-13.1177	2022-11-17	3693	1	0	0	51	45	6	0	7	44	1
1239	-71.6247	-13.1177	2022-11-17	3694	0	0		0	0	0	0	0	0	1
1240	-71.6247	-13.1177	2022-11-17	3695	1	0	1	2	1	1	0	2	0	1
1241	-71.6247	-13.1177	2022-11-17	3694	1	0	1	2	2	0	0	0	2	1
1242	-71.6247	-13.1178	2022-11-17	3694	1	0	1	4	4	0	0	1	3	1
1243	-71.6247	-13.1178	2022-11-17	3692	1	0	1	1	1	0	0	0	1	1
1244	-71.6249	-13.1181	2022-11-17	3698	0	0		0	0	0	0	0	0	1
1245	-71.6249	-13.1181	2022-11-17	3698	1	0	0	10	10	0	0	0	10	1
1246	-71.6249	-13.1181	2022-11-17	3701	1	0	0	3	3	0	0	0	3	1
1247	-71.6249	-13.1181	2022-11-17	3702	1	0	0	2	2	0	0	0	2	1
1248	-71.6249	-13.1181	2022-11-17	3703	1	0	0	2	2	0	0	0	2	1
1249	-71.6249	-13.1181	2022-11-17	3705	1	0	0	16	16	0	0	3	13	1
1250	-71.6249	-13.1181	2022-11-17	3706	1	0	0	11	11	0	0	0	11	1
1251	-71.625	-13.1181	2022-11-17	3707	1	0	0	23	23	0	0	1	22	1
1252	-71.6249	-13.1182	2022-11-17	3708	1	0	0	7	7	0	0	0	7	1
1253	-71.6249	-13.1182	2022-11-17	3705	1	0	0	1	1	0	0	0	1	1
1254	-71.625	-13.1182	2022-11-17	3709	1	0	0	26	26	0	0	2	24	1
1255	-71.625	-13.1182	2022-11-17	3709	1	0	0	14	13	1	0	1	13	1
1256	-71.6251	-13.1184	2022-11-17	3706	0	0		0	0	0	0	0	0	1
1257	-71.6138	-13.1211	2022-11-17	3668	0	0		0	0	0	0	0	0	1
1258	-71.6138	-13.1207	2022-11-17	3657	0	0		0	0	0	0	0	0	1
1259	-71.6138	-13.1202	2022-11-17	3650	0	0		0	0	0	0	0	0	1
1260	-71.6139	-13.1198	2022-11-17	3641	0	0		0	0	0	0	0	0	1
1261	-71.6139	-13.1197	2022-11-17	3641	1	0	1	2	1	1	0	0	2	1
1262	-71.6139	-13.1194	2022-11-17	3638	0	0		0	0	0	0	0	0	1
1263	-71.614	-13.1191	2022-11-17	3628	1	1	1	13	10	2	1	2	11	1
1264	-71.6141	-13.1189	2022-11-17	3626	0	0		0	0	0	0	0	0	1
1266	-71.6138	-13.1211	2022-11-17	3667	0	0		0	0	0	0	0	0	1
1267	-71.6138	-13.1213	2022-11-17	3667	1	0	1	1	1	0	0	0	1	1
1268	-71.6139	-13.1213	2022-11-17	3667	1	0	1	1	1	0	0	0	1	1
1269	-71.6139	-13.1295	2022-11-17	3659	1	0	1	1	0	1	0	1	0	1
1270	-71.6139	-13.1215	2022-11-17	3658	1	0	1	1	0	1	0	0	1	1
1271	-71.6139	-13.1215	2022-11-17	3663	1	0	1	1	1	0	0	0	1	1
1272	-71.6139	-13.1216	2022-11-17	3661	0	0		0	0	0	0	0	0	1
1273	-71.6139	-13.1217	2022-11-17	3656	1	0	1	1	1	0	0	0	1	1
1274	-71.614	-13.1217	2022-11-17	3649	1	0	1	3	2	1	0	1	2	1
1275	-71.614	-13.1218	2022-11-17	3649	1	0	1	1	0	1	0	1	0	1
1276	-71.614	-13.1219	2022-11-17	3648	1	0	1	2	2	0	0	0	2	1
1277	-71.6141	-13.1214	2022-11-17	3649	0	0		0	0	0	0	0	0	1
1278	-71.6134	-13.1223	2022-11-17	3640	0	0		0	0	0	0	0	0	1
1279	-71.6159	-13.117	2022-11-17	3611	0	0		0	0	0	0	0	0	1
1280	-71.616	-13.1173	2022-11-17	3629	0	0		0	0	0	0	0	0	1
1281	-71.616	-13.1174	2022-11-17	3630	1	0	1	1	1	0	0	1	0	1
1282	-71.616	-13.1174	2022-11-17	3630	1	0	1	3	3	0	0	0	3	1
1283	-71.616	-13.1175	2022-11-17	3631	1	0	1	1	1	0	0	1	0	1
1284	-71.616	-13.1175	2022-11-17	3631	1	1	1	1	0	0	1	0	1	1
1285	-71.616	-13.1176	2022-11-17	3631	1	0	1	1	1	0	0	0	1	1
1286	-71.6161	-13.1176	2022-11-17	3631	1	1	1	1	0	0	1	0	1	1
1287	-71.6161	-13.1176	2022-11-17	3631	1	1	1	1	0	0	1	0	1	1
1288	-71.6161	-13.1176	2022-11-17	3631	1	1	1	3	0	0	3	0	3	1
1289	-71.616	-13.1176	2022-11-17	3632	1	0	1	1	0	1	0	0	1	1
1290	-71.6161	-13.1177	2022-11-17	3631	1	0	1	2	2	0	0	1	1	1
1291	-71.616	-13.1177	2022-11-17	3630	1	0	1	2	2	0	0	1	1	1
1292	-71.6161	-13.1177	2022-11-17	3630	1	0	1	1	1	0	0	1	0	1
1293	-71.6161	-13.1178	2022-11-17	3631	1	0	1	1	1	0	0	0	1	1
1294	-71.616	-13.1178	2022-11-17	3631	0	0		0	0	0	0	0	0	1
1295	-71.6161	-13.1179	2022-11-17	3632	1	0	1	2	2	0	0	1	1	1
1296	-71.6161	-13.1181	2022-11-17	3634	1	0	1	1	1	0	0	0	1	1
1297	-71.6161	-13.1182	2022-11-17	3634	1	0	1	1	1	0	0	0	1	1
1298	-71.6161	-13.1182	2022-11-17	3634	1	0	1	3	3	0	0	1	2	1
1299	-71.6161	-13.1182	2022-11-17	3636	1	0	1	1	1	0	0	0	1	1
1300	-71.6161	-13.1182	2022-11-17	3637	0	0		0	0	0	0	0	0	1
1301	-71.6161	-13.1183	2022-11-17	3637	1	0	1	12	12	0	0	2	10	1
1302	-71.6161	-13.1186	2022-11-17	3642	1	0	1	1	1	0	0	0	1	1
1303	-71.6161	-13.1186	2022-11-17	3642	1	0	1	3	3	0	0	1	2	1
1304	-71.6161	-13.1186	2022-11-17	3642	1	0	1	3	3	0	0	1	2	1
1305	-71.6161	-13.1186	2022-11-17	3641	1	0	1	9	7	2	0	0	9	1
1306	-71.6161	-13.1187	2022-11-17	3641	1	0	1	1	1	0	0	1	0	1
1307	-71.6161	-13.1187	2022-11-17	3641	0	0		0	0	0	0	0	0	1
1308	-71.616	-13.1196	2022-11-17	3642	0	0		0	0	0	0	0	0	1
1309	-71.6162	-13.12	2022-11-17	3655	0	0		0	0	0	0	0	0	1
1310	-71.6162	-13.1196	2022-11-17	3667	0	0		0	0	0	0	0	0	1
1311	-71.614	-13.1211	2022-11-17	3663	0	0		0	0	0	0	0	0	1
1312	-71.6142	-13.1214	2022-11-17	3658	1	0	1	21	21	0	0	2	19	1
1313	-71.6142	-13.1214	2022-11-17	3657	1	0	1	7	7	0	0	0	7	1
1314	-71.6142	-13.1214	2022-11-17	3656	1	0	1	19	18	1	0	3	16	1
1315	-71.6142	-13.1214	2022-11-17	3655	1	0	1	1	1	0	0	0	1	1
1316	-71.6142	-13.1214	2022-11-17	3656	1	0	1	4	4	0	0	1	3	1
1317	-71.6142	-13.1214	2022-11-17	3655	0	0		0	0	0	0	0	0	1
1318	-71.6142	-13.1215	2022-11-17	3654	1	0	1	2	2	0	0	1	1	1
1319	-71.6143	-13.1215	2022-11-17	3653	1	0	1	1	1	0	0	0	1	1
1320	-71.6143	-13.1215	2022-11-17	3652	1	0	1	3	3	0	0	0	3	1
1321	-71.6143	-13.1215	2022-11-17	3652	1	0	1	1	1	0	0	1	0	1
1322	-71.6143	-13.1216	2022-11-17	3649	1	0	1	2	2	0	0	1	1	1
1323	-71.6143	-13.1216	2022-11-17	3648	1	0	1	1	1	0	0	1	0	1
1324	-71.6143	-13.1216	2022-11-17	3648	1	0	1	5	5	0	0	0	5	1
1325	-71.6143	-13.1216	2022-11-17	3648	1	0	1	2	2	0	0	2	0	1
1326	-71.6144	-13.1216	2022-11-17	3648	1	0	1	2	2	0	0	0	2	1
1327	-71.6144	-13.1216	2022-11-17	3648	1	0	1	2	2	0	0	1	1	1
1328	-71.6144	-13.1217	2022-11-17	3646	1	0	1	39	25	14	0	0	39	1
1329	-71.6145	-13.1218	2022-11-17	3643	1	0	1	14	13	1	0	1	13	1
1330	-71.6145	-13.1217	2022-11-17	3645	1	0	1	2	2	0	0	0	2	1
1331	-71.6145	-13.1218	2022-11-17	3642	0	0		0	0	0	0	0	0	1
1332	-71.6146	-13.1219	2022-11-17	3638	1	0	1	1	1	0	0	0	1	1
1333	-71.6146	-13.122	2022-11-17	3637	1	0	1	1	1	0	0	0	1	1
1334	-71.6146	-13.122	2022-11-17	3637	1	0	1	1	1	0	0	1	0	1
1335	-71.6147	-13.1221	2022-11-17	3631	0	0		0	0	0	0	0	0	1
1336	-71.615	-13.1225	2022-11-17	3626	0	0		0	0	0	0	0	0	1
1337	-71.6154	-13.1228	2022-11-17	3625	0	0		0	0	0	0	0	0	1
1338	-71.6156	-13.1231	2022-11-17	3624	0	0		0	0	0	0	0	0	1
1339	-71.5967	-13.1917	2022-03-18	3538	0	0		0	0	0	0	0	0	0
1340	-71.5967	-13.1916	2022-03-18	3536	1	0	0	94	93	1	0	0	94	0
1341	-71.5969	-13.1916	2022-03-18	3527	1	0	0	74	73	1	0	0	74	0
1342	-71.5969	-13.1915	2022-03-18	3527	1	0	0	44	43	1	0	0	44	0
1343	-71.5969	-13.1915	2022-03-18	3526	1	0	0	1	1	0	0	0	1	0
1344	-71.5969	-13.1915	2022-03-18	3526	1	0	0	37	37	0	0	2	35	0
1345	-71.597	-13.1916	2022-03-18	3528	1	0	0	22	21	1	0	21	1	0
1346	-71.597	-13.1915	2022-03-18	3524	1	0	0	3	3	0	0	0	3	0
1347	-71.597	-13.1915	2022-03-18	3525	1	0	0	45	45	0	0	0	45	0
1348	-71.597	-13.1915	2022-03-18	3521	1	0	0	8	8	0	0	0	8	0
1349	-71.5971	-13.1915	2022-03-18	3519	0	0		0	0	0	0	0	0	0
1350	-71.5974	-13.1912	2022-03-18	3502	0	0		0	0	0	0	0	0	0
1351	-71.5977	-13.1909	2022-03-18	3480	0	0		0	0	0	0	0	0	0
1352	-71.596	-13.1914	2022-03-18	3517	0	0		0	0	0	0	0	0	0
1353	-71.596	-13.1914	2022-03-18	3516	1	0	0	14	13	1	0	0	14	0
1354	-71.5959	-13.1913	2022-03-18	3504	1	0	0	87	86	1	0	0	87	0
1355	-71.5958	-13.1912	2022-03-18	3501	1	0	0	33	31	2	0	0	33	0
1356	-71.5958	-13.1911	2022-03-18	3500	0	0		0	0	0	0	0	0	0
1357	-71.5957	-13.1911	2022-03-18	3499	1	0	0	11	11	0	0	0	11	0
1358	-71.5957	-13.1907	2022-03-18	3495	0	0		0	0	0	0	0	0	0
1359	-71.5957	-13.1903	2022-03-18	3498	0	0		0	0	0	0	0	0	0
1360	-71.5956	-13.1899	2022-03-18	3489	0	0		0	0	0	0	0	0	0
1361	-71.6017	-13.1975	2022-03-18	3587	0	0		0	0	0	0	0	0	0
1362	-71.6016	-13.1974	2022-03-18	3585	1	0	0	11	11	0	0	11	0	0
1363	-71.6015	-13.1973	2022-03-18	3586	1	0	0	6	5	1	0	6	0	0
1364	-71.6015	-13.1973	2022-03-18	3584	1	0	0	7	7	0	0	7	0	0
1365	-71.6015	-13.1972	2022-03-18	3584	0	0		0	0	0	0	0	0	0
1366	-71.6007	-13.1967	2022-03-18	3583	0	0		0	0	0	0	0	0	0
1367	-71.6007	-13.1967	2022-03-18	3583	1	0	0	4	4	0	0	4	0	0
1368	-71.6007	-13.1967	2022-03-18	3582	1	0	0	1	1	0	0	1	0	0
1369	-71.6007	-13.1967	2022-03-18	3582	1	0	0	3	3	0	0	3	0	0
1370	-71.6006	-13.1966	2022-03-18	3580	1	0	0	2	2	0	0	2	0	0
1371	-71.6006	-13.1966	2022-03-18	3580	1	0	0	12	12	0	0	12	0	0
1372	-71.6004	-13.1966	2022-03-18	3578	1	0	0	5	4	1	0	1	4	0
1373	-71.6	-13.1963	2022-03-18	3570	0	0		0	0	0	0	0	0	0
1374	-71.5996	-13.1962	2022-03-18	3564	0	0		0	0	0	0	0	0	0
1375	-71.5994	-13.1957	2022-03-18	3569	0	0		0	0	0	0	0	0	0
1376	-71.5992	-13.1953	2022-03-18	3560	0	0		0	0	0	0	0	0	0
1377	-71.5986	-13.1941	2022-03-18	3537	0	0		0	0	0	0	0	0	0
1378	-71.5984	-13.1937	2022-03-18	3531	0	0		0	0	0	0	0	0	0
1379	-71.6011	-13.197	2022-03-18	3594	0	0		0	0	0	0	0	0	0
1380	-71.6008	-13.1968	2022-03-18	3592	1	0	0	8	8	0	0	1	7	0
1381	-71.6008	-13.1967	2022-03-18	3589	1	0	0	3	3	0	0	0	3	0
1382	-71.6003	-13.1966	2022-03-18	3582	0	0		0	0	0	0	0	0	0
1383	-71.6003	-13.1966	2022-03-18	3583	1	0	0	5	5	0	0	0	5	0
1384	-71.6003	-13.1966	2022-03-18	3581	1	0	0	7	7	0	0	0	7	0
1385	-71.6002	-13.1966	2022-03-18	3579	1	0	0	28	28	0	0	1	27	0
1386	-71.6001	-13.1964	2022-03-18	3577	1	0	0	5	5	0	0	0	5	0
1387	-71.6001	-13.1964	2022-03-18	3578	1	0	0	6	6	0	0	0	6	0
1388	-71.6	-13.1964	2022-03-18	3573	1	0	1	3	3	0	0	1	2	0
1389	-71.599	-13.1949	2022-03-18	3555	0	0		0	0	0	0	0	0	0
1390	-71.5989	-13.1944	2022-03-18	3540	0	0		0	0	0	0	0	0	0
1391	-71.5981	-13.1934	2022-03-18	3533	0	0		0	0	0	0	0	0	0
1392	-71.5979	-13.193	2022-03-18	3534	0	0		0	0	0	0	0	0	0
1393	-71.5976	-13.1927	2022-03-18	3541	0	0		0	0	0	0	0	0	0
1394	-71.5973	-13.1924	2022-03-18	3544	0	0		0	0	0	0	0	0	0
1395	-71.597	-13.192	2022-03-18	3542	0	0		0	0	0	0	0	0	0
1396	-71.5984	-13.1916	2022-03-18	3543	0	0		0	0	0	0	0	0	0
1397	-71.5964	-13.1916	2022-03-18	3541	1	0	0	24	24	0	0	0	24	0
1398	-71.5963	-13.1916	2022-03-18	3536	0	0		0	0	0	0	0	0	0
1399	-71.5962	-13.1915	2022-03-18	3530	1	0	0	38	38	0	0	0	38	0
1400	-71.5962	-13.1915	2022-03-18	3530	1	0	0	16	16	0	0	0	16	0
1401	-71.5962	-13.1915	2022-03-18	3527	1	0	0	2	2	0	0	0	2	0
1402	-71.5961	-13.1915	2022-03-18	3527	1	0	0	5	5	0	0	0	5	0
1403	-71.5959	-13.1914	2022-03-18	3518	1	0	0	1	1	0	0	0	1	0
1404	-71.5991	-13.1953	2022-03-18	3561	0	0		0	0	0	0	0	0	0
1405	-71.5995	-13.1952	2022-03-18	3544	0	0		0	0	0	0	0	0	0
1406	-71.5998	-13.195	2022-03-18	3521	0	0		0	0	0	0	0	0	0
1407	-71.6001	-13.1947	2022-03-18	3503	0	0		0	0	0	0	0	0	0
1408	-71.5981	-13.1934	2022-03-18	3529	0	0		0	0	0	0	0	0	0
1409	-71.598	-13.1936	2022-03-18	3524	1	0	1	1	1	0	0	0	1	0
1410	-71.598	-13.1936	2022-03-18	3524	1	0	1	1	1	0	0	0	1	0
1411	-71.598	-13.1936	2022-03-18	3524	1	0	1	4	3	1	0	1	3	0
1412	-71.5979	-13.1936	2022-03-18	3523	1	0	1	2	1	1	0	1	1	0
1413	-71.598	-13.1936	2022-03-18	3523	1	0	1	2	2	0	0	0	2	0
1414	-71.598	-13.1936	2022-03-18	3523	1	0	1	3	3	0	0	0	3	0
1415	-71.598	-13.1937	2022-03-18	3522	1	0	1	1	0	1	0	1	0	0
1416	-71.5979	-13.1937	2022-03-18	3521	1	0	1	1	0	1	0	1	0	0
1417	-71.5979	-13.1937	2022-03-18	3521	1	0	1	3	3	0	0	0	3	0
1418	-71.5979	-13.1937	2022-03-18	3519	1	0	1	2	2	0	0	0	2	0
1419	-71.5979	-13.1937	2022-03-18	3519	1	0	1	1	1	0	0	0	1	0
1420	-71.5979	-13.1937	2022-03-18	3519	1	0	1	1	1	0	0	0	1	0
1421	-71.5978	-13.1938	2022-03-18	3520	0	0		0	0	0	0	0	0	0
1422	-71.5972	-13.1924	2022-03-18	3541	0	0		0	0	0	0	0	0	0
1423	-71.5977	-13.1923	2022-03-18	3532	0	0		0	0	0	0	0	0	0
1424	-71.598	-13.192	2022-03-18	3516	0	0		0	0	0	0	0	0	0
1425	-71.5983	-13.1917	2022-03-18	3494	0	0		0	0	0	0	0	0	0
1426	-71.6272	-13.0994	2022-03-18	3713	0	0		0	0	0	0	0	0	1
1427	-71.6272	-13.0997	2022-03-18	3709	1	0	1	3	2	1	0	1	2	1
1428	-71.6272	-13.0998	2022-03-18	3708	1	0	1	1	1	0	0	1	0	1
1429	-71.6272	-13.0998	2022-03-18	3705	1	0	1	1	0	1	0	1	0	1
1430	-71.6272	-13.0998	2022-03-18	3706	0	0		0	0	0	0	0	0	1
1431	-71.6273	-13.0999	2022-03-18	3705	1	0	1	6	6	0	0	1	5	1
1432	-71.6272	-13.1	2022-03-18	3703	1	0	1	2	2	0	0	0	2	1
1433	-71.6271	-13.1001	2022-03-18	3703	1	0	1	1	0	1	0	1	0	1
1434	-71.6271	-13.1002	2022-03-18	3700	0	0		0	0	0	0	0	0	1
1435	-71.627	-13.1007	2022-03-18	3684	0	0		0	0	0	0	0	0	1
1436	-71.627	-13.1007	2022-03-18	3690	1	0	1	12	11	1	0	3	9	1
1437	-71.627	-13.1007	2022-03-18	3691	1	0	1	1	1	0	0	0	1	1
1438	-71.6269	-13.1009	2022-03-18	3693	1	0	1	1	1	0	0	0	1	1
1439	-71.6269	-13.101	2022-03-18	3698	0	0		0	0	0	0	0	0	1
1440	-71.627	-13.1012	2022-03-18	3700	1	0	1	1	0	1	0	1	0	1
1441	-71.627	-13.1012	2022-03-18	3701	1	1	1	8	6	1	1	1	7	1
1442	-71.627	-13.1012	2022-03-18	3701	1	1	1	1	0	0	1	0	1	1
1443	-71.627	-13.1012	2022-03-18	3702	1	0	1	2	2	0	0	0	2	1
1444	-71.627	-13.1012	2022-03-18	3701	1	0	1	1	1	0	0	0	1	1
1445	-71.6269	-13.1012	2022-03-18	3702	1	0	1	1	1	0	0	0	1	1
1446	-71.6269	-13.1012	2022-03-18	3702	1	0	1	2	2	0	0	0	2	1
1447	-71.6269	-13.1013	2022-03-18	3703	1	1	1	1	0	0	1	0	1	1
1448	-71.6269	-13.1013	2022-03-18	3703	1	1	1	1	0	0	1	0	1	1
1449	-71.6269	-13.1013	2022-03-18	3703	1	1	1	1	0	0	1	0	1	1
1450	-71.6269	-13.1013	2022-03-18	3702	1	0	1	2	2	0	0	0	2	1
1451	-71.6269	-13.1013	2022-03-18	3702	1	1	1	1	0	0	1	0	1	1
1452	-71.6269	-13.1013	2022-03-18	3702	1	1	1	1	0	0	1	0	1	1
1453	-71.6269	-13.1015	2022-03-18	3703	1	0	1	6	6	0	0	0	6	1
1454	-71.6269	-13.1014	2022-03-18	3702	0	0		0	0	0	0	0	0	1
1455	-71.6269	-13.1015	2022-03-18	3704	1	0	1	1	0	1	0	1	0	1
1456	-71.6268	-13.1015	2022-03-18	3703	1	0	1	2	2	0	0	0	2	1
1457	-71.6268	-13.1016	2022-03-18	3702	1	0	1	2	1	1	0	1	1	1
1458	-71.6267	-13.1016	2022-03-18	3701	1	0	1	1	1	0	0	0	1	1
1459	-71.6267	-13.1016	2022-03-18	3702	1	0	1	6	6	0	0	1	5	1
1460	-71.6266	-13.1017	2022-03-18	3702	0	0		0	0	0	0	0	0	1
1461	-71.6265	-13.1017	2022-03-18	3702	1	0	1	1	1	0	0	0	1	1
1462	-71.6265	-13.1018	2022-03-18	3702	1	0	1	2	1	1	0	1	1	1
1463	-71.6263	-13.102	2022-03-18	3703	0	0		0	0	0	0	0	0	1
1464	-71.6263	-13.1021	2022-03-18	3702	1	0	1	1	1	0	0	0	1	1
1465	-71.6261	-13.1023	2022-03-18	3699	1	0	1	1	1	0	0	0	1	1
1466	-71.6261	-13.1024	2022-03-18	3696	0	0		0	0	0	0	0	0	1
1467	-71.626	-13.1026	2022-03-18	3695	1	0	1	1	1	0	0	0	1	1
1468	-71.6259	-13.1028	2022-03-18	3692	0	0		0	0	0	0	0	0	1
1469	-71.6258	-13.1029	2022-03-18	3694	1	0	1	1	0	1	0	1	0	1
1470	-71.6258	-13.103	2022-03-18	3695	1	0	1	1	1	0	0	0	1	1
1471	-71.6257	-13.1032	2022-03-18	3692	0	0		0	0	0	0	0	0	1
1472	-71.6257	-13.1033	2022-03-18	3693	1	0	1	6	6	0	0	0	6	1
1473	-71.6257	-13.1033	2022-03-18	3692	1	0	1	2	1	1	0	1	1	1
1474	-71.6257	-13.1033	2022-03-18	3693	1	1	1	1	0	0	1	0	1	1
1475	-71.6257	-13.1034	2022-03-18	3692	1	0	1	2	2	0	0	0	2	1
1476	-71.6257	-13.1035	2022-03-18	3691	1	0	1	1	0	1	0	1	0	1
1477	-71.6257	-13.1035	2022-03-18	3692	1	0	1	1	1	0	0	0	1	1
1478	-71.6258	-13.1035	2022-03-18	3692	1	0	1	3	3	0	0	0	3	1
1479	-71.6258	-13.1036	2022-03-18	3691	0	0		0	0	0	0	0	0	1
1480	-71.6258	-13.1037	2022-03-18	3693	1	0	1	2	2	0	0	1	1	1
1481	-71.6258	-13.1037	2022-03-18	3691	1	0	1	1	0	1	0	1	0	1
1482	-71.6257	-13.1039	2022-03-18	3690	1	0	1	1	1	0	0	1	0	1
1483	-71.6257	-13.104	2022-03-18	3691	1	0	1	1	1	0	0	0	1	1
1484	-71.6257	-13.1041	2022-03-18	3688	0	0		0	0	0	0	0	0	1
1485	-71.6257	-13.1045	2022-03-18	3685	1	0	1	3	3	0	0	1	2	1
1486	-71.6256	-13.1036	2022-03-18	3686	1	0	1	2	2	0	0	0	2	1
1487	-71.6256	-13.1045	2022-03-18	3688	0	0		0	0	0	0	0	0	1
1488	-71.6257	-13.1045	2022-03-18	3686	1	0	1	2	1	1	0	2	0	1
1489	-71.6257	-13.1045	2022-03-18	3686	1	0	1	2	2	0	0	0	2	1
1490	-71.6257	-13.1046	2022-03-18	3683	1	0	1	1	1	0	0	0	1	1
1491	-71.6256	-13.1046	2022-03-18	3684	1	0	1	6	5	1	0	1	5	1
1492	-71.6257	-13.1048	2022-03-18	3684	1	0	1	5	5	0	0	0	5	1
1493	-71.6257	-13.1048	2022-03-18	3684	1	1	1	2	1	0	1	1	1	1
1494	-71.6257	-13.1048	2022-03-18	3684	1	0	1	1	1	0	0	0	1	1
1495	-71.6256	-13.1049	2022-03-18	3683	1	0	1	1	1	0	0	0	1	1
1496	-71.6256	-13.1049	2022-03-18	3683	1	1	1	2	1	0	1	0	2	1
1497	-71.6256	-13.1049	2022-03-18	3682	1	0	1	4	4	0	0	0	4	1
1498	-71.6257	-13.1049	2022-03-18	3682	0	0		0	0	0	0	0	0	1
1499	-71.6257	-13.105	2022-03-18	3680	1	0	1	1	1	0	0	0	1	1
1500	-71.6257	-13.1051	2022-03-18	3678	1	0	1	5	5	0	0	0	5	1
1501	-71.6257	-13.1051	2022-03-18	3677	1	0	1	1	1	0	0	0	1	1
1502	-71.6256	-13.1052	2022-03-18	3674	1	0	1	1	1	0	0	0	1	1
1503	-71.6256	-13.1053	2022-03-18	3674	1	0	1	4	4	0	0	0	4	1
1504	-71.6256	-13.1053	2022-03-18	3672	1	0	1	3	3	0	0	0	3	1
1505	-71.6256	-13.1054	2022-03-18	3671	0	0		0	0	0	0	0	0	1
1506	-71.6255	-13.1054	2022-03-18	3669	1	0	1	1	1	0	0	1	0	1
1507	-71.6255	-13.1054	2022-03-18	3669	1	0	1	4	4	0	0	0	4	1
1508	-71.6254	-13.1056	2022-03-18	3665	1	0	1	4	3	1	0	1	3	1
1509	-71.6254	-13.1057	2022-03-18	3662	0	0		0	0	0	0	0	0	1
1510	-71.6254	-13.1059	2022-03-18	3660	1	0	1	1	1	0	0	0	1	1
1511	-71.6254	-13.1059	2022-03-18	3659	1	0	1	1	1	0	0	0	1	1
1512	-71.6254	-13.1059	2022-03-18	3659	1	0	1	1	1	0	0	0	1	1
1513	-71.6254	-13.106	2022-03-18	3658	1	0	1	1	1	0	0	1	0	1
1514	-71.6254	-13.106	2022-03-18	3657	1	0	1	2	2	0	0	0	2	1
1515	-71.6254	-13.106	2022-03-18	3656	1	0	1	2	2	0	0	0	2	1
1516	-71.6254	-13.106	2022-03-18	3656	1	0	1	4	4	0	0	1	3	1
1517	-71.6254	-13.106	2022-03-18	3656	1	0	1	7	7	0	0	0	7	1
1518	-71.6254	-13.106	2022-03-18	3656	1	0	1	3	3	0	0	0	3	1
1519	-71.6254	-13.106	2022-03-18	3656	1	0	1	1	1	0	0	0	1	1
1520	-71.6254	-13.1061	2022-03-18	3655	1	0	1	2	2	0	0	0	2	1
1521	-71.6254	-13.1061	2022-03-18	3655	1	0	1	5	5	0	0	0	5	1
1522	-71.6254	-13.1061	2022-03-18	3654	1	0	1	1	1	0	0	0	1	1
1523	-71.6254	-13.1062	2022-03-18	3655	0	0		0	0	0	0	0	0	1
1524	-71.6254	-13.1062	2022-03-18	3654	1	0	1	7	6	1	0	1	6	1
1525	-71.6253	-13.1063	2022-03-18	3652	1	0	1	2	2	0	0	0	2	1
1526	-71.6254	-13.1064	2022-03-18	3652	1	0	1	7	7	0	0	2	5	1
1527	-71.6253	-13.1064	2022-03-18	3651	1	0	1	1	0	1	0	1	0	1
1528	-71.6253	-13.1064	2022-03-18	3651	1	0	1	1	1	0	0	1	0	1
1529	-71.6254	-13.1065	2022-03-18	3651	1	0	1	1	1	0	0	1	0	1
1530	-71.6253	-13.1065	2022-03-18	3650	1	0	1	1	1	0	0	0	1	1
1531	-71.6254	-13.1066	2022-03-18	3649	1	0	1	2	2	0	0	0	2	1
1532	-71.6254	-13.1066	2022-03-18	3648	0	0		0	0	0	0	0	0	1
1533	-71.6254	-13.1067	2022-03-18	3648	1	0	1	3	0	3	0	3	0	1
1534	-71.6254	-13.1067	2022-03-18	3648	1	1	1	3	2	0	1	0	3	1
1535	-71.6254	-13.1067	2022-03-18	3647	1	1	1	1	0	0	1	0	1	1
1536	-71.6254	-13.1067	2022-03-18	3647	1	1	1	1	0	0	1	0	1	1
1537	-71.6254	-13.1068	2022-03-18	3647	1	0	1	6	5	1	0	1	5	1
1538	-71.6254	-13.1068	2022-03-18	3647	1	0	1	2	2	0	0	0	2	1
1539	-71.6254	-13.1069	2022-03-18	3645	1	1	1	3	1	1	1	1	2	1
1540	-71.6254	-13.1069	2022-03-18	3644	1	0	1	2	2	0	0	0	2	1
1541	-71.6254	-13.1069	2022-03-18	3644	1	0	1	3	3	0	0	0	3	1
1542	-71.6254	-13.1069	2022-03-18	3645	1	0	1	2	2	0	0	0	2	1
1543	-71.6254	-13.107	2022-03-18	3644	1	0	1	2	2	0	0	0	2	1
1544	-71.6254	-13.107	2022-03-18	3643	1	1	1	8	7	0	1	0	8	1
1545	-71.6254	-13.107	2022-03-18	3644	1	0	1	4	4	0	0	0	4	1
1546	-71.6254	-13.107	2022-03-18	3642	1	1	1	5	4	0	1	0	5	1
1547	-71.6254	-13.107	2022-03-18	3641	1	0	1	1	0	1	0	1	0	1
1548	-71.6254	-13.1071	2022-03-18	3640	1	0	1	1	1	0	0	0	1	1
1549	-71.6254	-13.1071	2022-03-18	3646	1	0	1	1	1	0	0	0	1	1
1550	-71.6254	-13.1071	2022-03-18	3642	0	0		0	0	0	0	0	0	1
1551	-71.6254	-13.1071	2022-03-18	3640	1	0	1	1	1	0	0	0	1	1
1552	-71.6255	-13.1071	2022-03-18	3638	1	0	1	1	1	0	0	0	1	1
1553	-71.6254	-13.1071	2022-03-18	3638	1	0	1	2	2	0	0	1	1	1
1554	-71.6254	-13.1073	2022-03-18	3633	1	0	1	1	1	0	0	1	0	1
1555	-71.6253	-13.1074	2022-03-18	3632	1	0	1	4	2	2	0	2	2	1
1556	-71.6253	-13.1074	2022-03-18	3630	1	0	1	1	1	0	0	0	1	1
1557	-71.6253	-13.1074	2022-03-18	3630	1	0	1	1	1	0	0	1	0	1
1558	-71.6253	-13.1074	2022-03-18	3629	1	0	1	3	3	0	0	0	3	1
1559	-71.6253	-13.1075	2022-03-18	3629	1	0	1	2	2	0	0	0	2	1
1560	-71.6253	-13.1075	2022-03-18	3629	1	0	1	2	2	0	0	0	2	1
1561	-71.6253	-13.1075	2022-03-18	3629	0	0		0	0	0	0	0	0	1
1562	-71.6253	-13.1075	2022-03-18	3628	1	0	1	1	1	0	0	0	1	1
1563	-71.6253	-13.1075	2022-03-18	3628	1	0	1	6	6	0	0	0	6	1
1564	-71.6253	-13.1075	2022-03-18	3628	1	0	1	1	1	0	0	1	0	1
1565	-71.6253	-13.1075	2022-03-18	3628	1	0	1	2	2	0	0	0	2	1
1566	-71.6253	-13.1075	2022-03-18	3626	1	0	1	1	1	0	0	0	1	1
1567	-71.6253	-13.1076	2022-03-18	3626	1	0	1	4	4	0	0	0	4	1
1568	-71.6253	-13.1077	2022-03-18	3622	1	0	1	1	1	0	0	0	1	1
1569	-71.6253	-13.1078	2022-03-18	3620	1	0	1	1	1	0	0	0	1	1
1570	-71.6253	-13.1078	2022-03-18	3620	1	0	1	1	0	1	0	1	0	1
1571	-71.6253	-13.1078	2022-03-18	3619	1	0	1	1	1	0	0	0	1	1
1572	-71.6254	-13.1079	2022-03-18	3617	0	0		0	0	0	0	0	0	1
1573	-71.6255	-13.108	2022-03-18	3615	1	0	1	2	2	0	0	2	0	1
1574	-71.6255	-13.108	2022-03-18	3615	1	0	1	1	1	0	0	0	1	1
1575	-71.6255	-13.108	2022-03-18	3614	1	1	1	1	0	0	1	0	1	1
1576	-71.6256	-13.1081	2022-03-18	3615	1	0	1	1	1	0	0	0	1	1
1577	-71.6256	-13.1081	2022-03-18	3614	1	0	1	0	0	0	0	0	0	1
1578	-71.6256	-13.1082	2022-03-18	3613	1	0	1	1	1	0	0	0	1	1
1579	-71.6256	-13.1082	2022-03-18	3612	1	0	1	1	1	0	0	0	1	1
1580	-71.6256	-13.1083	2022-03-18	3609	0	0		0	0	0	0	0	0	1
1581	-71.6257	-13.1084	2022-03-18	3607	1	0	1	1	1	0	0	0	1	1
1582	-71.6257	-13.1084	2022-03-18	3606	1	0	1	3	2	1	0	0	3	1
1583	-71.6256	-13.1085	2022-03-18	3604	1	0	1	3	3	0	0	0	3	1
1584	-71.6256	-13.1086	2022-03-18	3604	1	0	1	1	1	0	0	1	0	1
1585	-71.6256	-13.1086	2022-03-18	3604	1	0	1	3	3	0	0	1	2	1
1586	-71.6256	-13.1086	2022-03-18	3603	1	0	1	1	1	0	0	0	1	1
1587	-71.6256	-13.1086	2022-03-18	3604	1	0	1	1	1	0	0	0	1	1
1588	-71.6256	-13.1086	2022-03-18	3603	1	0	1	1	1	0	0	1	0	1
1589	-71.6256	-13.1087	2022-03-18	3604	1	0	1	2	2	0	0	0	2	1
1590	-71.6256	-13.1087	2022-03-18	3603	1	0	1	1	1	0	0	0	1	1
1591	-71.6256	-13.1087	2022-03-18	3603	1	0	1	2	2	0	0	0	2	1
1592	-71.6256	-13.1087	2022-03-18	3603	1	0	1	2	1	1	0	1	1	1
1593	-71.6256	-13.1087	2022-03-18	3604	0	0		0	0	0	0	0	0	1
1594	-71.6256	-13.1087	2022-03-18	3603	1	0	1	1	1	0	0	1	0	1
1595	-71.6256	-13.1087	2022-03-18	3602	1	0	1	1	1	0	0	0	1	1
1596	-71.6256	-13.1087	2022-03-18	3602	1	0	1	1	0	1	0	0	1	1
1597	-71.6256	-13.1087	2022-03-18	3603	1	0	1	1	1	0	0	0	1	1
1598	-71.6255	-13.1091	2022-03-18	3601	0	0		0	0	0	0	0	0	1
1599	-71.6254	-13.1094	2022-03-18	3604	1	0	1	3	2	1	0	1	2	1
1600	-71.6254	-13.1095	2022-03-18	3603	1	0	1	4	4	0	0	0	4	1
1601	-71.6253	-13.1095	2022-03-18	3603	1	0	1	2	2	0	0	0	2	1
1602	-71.6253	-13.1095	2022-03-18	3603	1	0	1	1	0	1	0	1	0	1
1603	-71.6253	-13.1095	2022-03-18	3603	0	0		0	0	0	0	0	0	1
1604	-71.6253	-13.1096	2022-03-18	3602	1	0	1	1	1	0	0	0	1	1
1605	-71.6253	-13.1096	2022-03-18	3602	1	0	1	1	1	0	0	0	1	1
1606	-71.6253	-13.1097	2022-03-18	3602	1	0	1	8	8	0	0	0	8	1
1607	-71.6253	-13.1097	2022-03-18	3602	1	0	1	2	2	0	0	0	2	1
1608	-71.6253	-13.1097	2022-03-18	3602	1	0	1	4	3	1	0	0	4	1
1609	-71.6253	-13.1097	2022-03-18	3602	1	0	1	3	3	0	0	0	3	1
1610	-71.6253	-13.1098	2022-03-18	3602	1	0	1	3	3	0	0	0	3	1
1611	-71.6252	-13.1098	2022-03-18	3602	1	0	1	1	1	0	0	0	1	1
1612	-71.6252	-13.1098	2022-03-18	3603	1	0	1	1	0	1	0	1	0	1
1613	-71.6252	-13.1099	2022-03-18	3601	1	0	1	3	3	0	0	0	3	1
1614	-71.6252	-13.11	2022-03-18	3600	0	0		0	0	0	0	0	0	1
1615	-71.6251	-13.1101	2022-03-18	3601	1	0	1	2	1	1	0	1	1	1
1616	-71.625	-13.1102	2022-03-18	3600	1	0	1	3	3	0	0	1	2	1
1617	-71.625	-13.1103	2022-03-18	3601	1	0	1	3	2	1	0	1	2	1
1618	-71.625	-13.1103	2022-03-18	3601	1	0	1	8	6	2	0	2	6	1
1619	-71.625	-13.1103	2022-03-18	3601	1	0	1	2	2	0	0	0	2	1
1620	-71.625	-13.1103	2022-03-18	3601	1	0	1	6	6	0	0	0	6	1
1621	-71.625	-13.1103	2022-03-18	3601	1	0	1	2	2	0	0	0	2	1
1622	-71.625	-13.1103	2022-03-18	3601	1	0	1	1	0	1	0	1	0	1
1623	-71.625	-13.1104	2022-03-18	3600	0	0		0	0	0	0	0	0	1
1624	-71.625	-13.1105	2022-03-18	3600	1	0	1	1	0	1	0	1	0	1
1625	-71.625	-13.1105	2022-03-18	3600	1	0	1	4	4	0	0	2	2	1
1626	-71.6249	-13.1106	2022-03-18	3601	1	0	1	4	0	4	0	2	2	1
1627	-71.6249	-13.1106	2022-03-18	3601	1	0	1	1	1	0	0	0	1	1
1628	-71.6248	-13.1108	2022-03-18	3602	0	0		0	0	0	0	0	0	1
1629	-71.6248	-13.1108	2022-03-18	3602	1	0	1	3	1	2	0	2	1	1
1630	-71.6248	-13.1108	2022-03-18	3602	1	0	1	2	1	1	0	1	1	1
1631	-71.6247	-13.111	2022-03-18	3603	1	0	1	1	1	0	0	0	1	1
1632	-71.6247	-13.111	2022-03-18	3604	1	0	1	1	1	0	0	0	1	1
1633	-71.6247	-13.1111	2022-03-18	3603	1	0	1	1	1	0	0	1	0	1
1634	-71.6247	-13.1111	2022-03-18	3604	1	0	1	2	1	1	0	1	1	1
1635	-71.6247	-13.1111	2022-03-18	3603	1	0	1	9	9	0	0	0	9	1
1636	-71.6247	-13.1111	2022-03-18	3603	1	0	1	3	3	0	0	1	2	1
1637	-71.6247	-13.1112	2022-03-18	3603	1	0	1	2	2	0	0	0	2	1
1638	-71.6247	-13.1112	2022-03-18	3602	0	0		0	0	0	0	0	0	1
1639	-71.6246	-13.1112	2022-03-18	3602	1	0	1	1	1	0	0	0	1	1
1640	-71.6246	-13.1112	2022-03-18	3603	1	0	1	1	1	0	0	0	1	1
1641	-71.6246	-13.1112	2022-03-18	3602	1	0	1	1	1	0	0	0	1	1
1642	-71.6245	-13.1116	2022-03-18	3605	1	0	1	3	1	2	0	2	1	1
1643	-71.6245	-13.1116	2022-03-18	3605	1	1	1	5	4	0	1	0	5	1
1644	-71.6245	-13.1116	2022-03-18	3605	0	0		0	0	0	0	0	0	1
1645	-71.6243	-13.112	2022-03-18	3614	0	0		0	0	0	0	0	0	1
1646	-71.6241	-13.103	2022-03-18	3615	1	0	1	1	1	0	0	0	1	1
1647	-71.624	-13.1031	2022-03-18	3617	1	0	1	6	6	0	0	0	6	1
1648	-71.624	-13.1031	2022-03-18	3617	1	0	1	1	1	0	0	1	0	1
1649	-71.6239	-13.1032	2022-03-18	3618	1	0	1	2	1	1	0	1	1	1
1650	-71.6239	-13.1123	2022-03-18	3620	0	0		0	0	0	0	0	0	1
1651	-71.6239	-13.1123	2022-03-18	3621	1	0	1	2	2	0	0	2	0	1
1652	-71.6236	-13.1126	2022-03-18	3626	0	0		0	0	0	0	0	0	1
1653	-71.6236	-13.1127	2022-03-18	3625	1	0	1	1	1	0	0	0	1	1
1654	-71.6235	-13.1129	2022-03-18	3627	1	0	1	1	1	0	0	0	1	1
1655	-71.6235	-13.1129	2022-03-18	3627	1	0	1	1	1	0	0	0	1	1
1656	-71.6234	-13.113	2022-03-18	3627	0	0		0	0	0	0	0	0	1
1657	-71.6233	-13.1132	2022-03-18	3626	1	0	1	1	0	1	0	1	0	1
1658	-71.6233	-13.1132	2022-03-18	3625	1	0	1	1	1	0	0	0	1	1
1659	-71.6232	-13.1133	2022-03-18	3625	1	0	1	2	2	0	0	1	1	1
1660	-71.6233	-13.1133	2022-03-18	3625	1	0	1	5	4	1	0	1	4	1
1661	-71.6232	-13.1133	2022-03-18	3626	1	0	1	1	1	0	0	1	0	1
1662	-71.6232	-13.1133	2022-03-18	3624	1	0	1	4	4	0	0	0	4	1
1663	-71.6232	-13.1133	2022-03-18	3624	1	0	1	1	0	1	0	1	0	1
1664	-71.6232	-13.1133	2022-03-18	3625	1	0	1	3	3	0	0	0	3	1
1665	-71.6232	-13.1134	2022-03-18	3623	0	0		0	0	0	0	0	0	1
1666	-71.6232	-13.1134	2022-03-18	3623	1	0	1	1	1	0	0	1	0	1
1667	-71.6231	-13.1136	2022-03-18	3620	1	0	1	1	1	0	0	0	1	1
1668	-71.6239	-13.1138	2022-03-18	3618	0	0		0	0	0	0	0	0	1
1669	-71.623	-13.1139	2022-03-18	3618	1	0	1	1	1	0	0	1	0	1
1670	-71.623	-13.114	2022-03-18	3620	1	0	1	1	1	0	0	0	1	1
1671	-71.6231	-13.1142	2022-03-18	3624	0	0		0	0	0	0	0	0	1
1672	-71.6231	-13.1143	2022-03-18	3626	1	0	1	3	3	0	0	0	3	1
1673	-71.6231	-13.1144	2022-03-18	3627	1	0	1	5	5	0	0	0	5	1
1674	-71.6231	-13.1144	2022-03-18	3627	1	0	1	1	1	0	0	0	1	1
1675	-71.6231	-13.1145	2022-03-18	3627	1	0	1	1	1	0	0	0	1	1
1676	-71.6231	-13.1145	2022-03-18	3627	1	0	1	1	1	0	0	0	1	1
1677	-71.6231	-13.1145	2022-03-18	3628	1	0	1	1	1	0	0	0	1	1
1678	-71.6231	-13.1146	2022-03-18	3627	1	0	1	1	1	0	0	0	1	1
1679	-71.6231	-13.1146	2022-03-18	3627	1	0	1	1	1	0	0	0	1	1
1680	-71.6231	-13.1146	2022-03-18	3627	0	0		0	0	0	0	0	0	1
1681	-71.6231	-13.1147	2022-03-18	3629	1	0	1	1	1	0	0	0	1	1
1682	-71.6231	-13.1147	2022-03-18	3629	1	0	1	3	2	1	0	3	0	1
1683	-71.6231	-13.1147	2022-03-18	3629	1	0	1	1	1	0	0	1	0	1
1684	-71.6231	-13.1147	2022-03-18	3628	1	0	1	4	2	2	0	3	1	1
1685	-71.6231	-13.1147	2022-03-18	3629	1	0	1	1	1	0	0	0	1	1
1686	-71.6231	-13.1148	2022-03-18	3629	1	0	1	3	3	0	0	0	3	1
1687	-71.6231	-13.1147	2022-03-18	3629	1	0	1	1	1	0	0	0	1	1
1688	-71.6231	-13.1147	2022-03-18	3628	1	0	1	1	1	0	0	0	1	1
1689	-71.6231	-13.1148	2022-03-18	3630	1	0	1	1	1	0	0	0	1	1
1690	-71.623	-13.1148	2022-03-18	3628	1	0	1	2	2	0	0	1	1	1
1691	-71.6231	-13.1148	2022-03-18	3630	1	0	1	3	2	1	0	1	2	1
1692	-71.6231	-13.1148	2022-03-18	3629	1	0	1	2	1	1	0	1	1	1
1693	-71.6231	-13.1148	2022-03-18	3629	1	0	1	1	1	0	0	0	1	1
1694	-71.623	-13.1151	2022-03-18	3631	1	0	1	2	1	1	0	1	1	1
1695	-71.623	-13.1151	2022-03-18	3632	1	0	1	4	4	0	0	1	3	1
1696	-71.623	-13.1153	2022-03-18	3634	1	0	1	1	0	1	0	1	0	1
1697	-71.623	-13.1155	2022-03-18	3640	0	0		0	0	0	0	0	0	1
1698	-71.6229	-13.1159	2022-03-18	3648	0	0		0	0	0	0	0	0	1
1699	-71.6228	-13.1159	2022-03-18	3648	1	0	1	1	1	0	0	0	1	1
1700	-71.6227	-13.1161	2022-03-18	3643	1	0	1	1	1	0	0	0	1	1
1701	-71.6227	-13.1162	2022-03-18	3654	1	0	1	3	3	0	0	1	2	1
1702	-71.6227	-13.1163	2022-03-18	3656	1	0	1	4	4	0	0	0	4	1
1703	-71.6227	-13.1163	2022-03-18	3656	1	0	1	5	5	0	0	1	4	1
1704	-71.6227	-13.1163	2022-03-18	3655	1	0	1	7	7	0	0	1	6	1
1705	-71.6227	-13.1163	2022-03-18	3655	1	0	1	1	1	0	0	0	1	1
1706	-71.6227	-13.1163	2022-03-18	3655	1	0	1	6	5	1	0	1	5	1
1707	-71.6227	-13.1163	2022-03-18	3655	1	0	1	14	11	3	0	4	10	1
1708	-71.6227	-13.1163	2022-03-18	3655	0	0		0	0	0	0	0	0	1
1709	-71.6226	-13.1163	2022-03-18	3655	1	0	1	2	2	0	0	1	1	1
1710	-71.6226	-13.1163	2022-03-18	3656	1	0	1	4	4	0	0	1	3	1
1711	-71.6226	-13.1164	2022-03-18	3657	1	0	1	1	1	0	0	0	1	1
1712	-71.6226	-13.1164	2022-03-18	3657	1	0	1	5	5	0	0	1	4	1
1713	-71.6226	-13.1163	2022-03-18	3656	1	0	1	2	1	1	0	1	1	1
1714	-71.6226	-13.1164	2022-03-18	3656	1	0	1	1	1	0	0	0	1	1
1715	-71.6225	-13.1165	2022-03-18	3658	1	0	1	1	1	0	0	0	1	1
1716	-71.6225	-13.1165	2022-03-18	3658	1	0	1	4	4	0	0	1	3	1
1717	-71.6224	-13.1166	2022-03-18	3660	0	0		0	0	0	0	0	0	1
1718	-71.6222	-13.1168	2022-03-18	3662	1	0	1	1	1	0	0	1	0	1
1719	-71.6222	-13.1168	2022-03-18	3662	1	0	1	7	7	0	0	2	5	1
1720	-71.622	-13.1169	2022-03-18	3664	0	0		0	0	0	0	0	0	1
1721	-71.6218	-13.1171	2022-03-18	3668	1	0	1	11	11	0	0	0	11	1
1722	-71.6218	-13.1171	2022-03-18	3668	1	0	1	5	4	1	0	1	4	1
1723	-71.6218	-13.1172	2022-03-18	3670	1	0	1	5	5	0	0	0	5	1
1724	-71.6218	-13.1172	2022-03-18	3671	1	0	1	15	15	0	0	0	15	1
1725	-71.6218	-13.1172	2022-03-18	3671	1	0	1	1	1	0	0	0	1	1
1726	-71.6218	-13.1173	2022-03-18	3672	0	0		0	0	0	0	0	0	1
1727	-71.6215	-13.1176	2022-03-18	3680	0	0		0	0	0	0	0	0	1
1728	-71.6214	-13.1176	2022-03-18	3680	1	0	1	7	7	0	0	3	4	1
1729	-71.6212	-13.1179	2022-03-18	3683	0	0		0	0	0	0	0	0	1
1730	-71.621	-13.1182	2022-03-18	3687	0	0		0	0	0	0	0	0	1
1731	-71.6208	-13.1186	2022-03-18	3689	0	0		0	0	0	0	0	0	1
1732	-71.6205	-13.119	2022-03-18	3686	0	0		0	0	0	0	0	0	1
1733	-71.6205	-13.119	2022-03-18	3685	1	0	1	2	1	1	0	1	1	1
1734	-71.6205	-13.1191	2022-03-18	3684	1	0	1	1	1	0	0	0	1	1
1735	-71.6202	-13.1193	2022-03-18	3682	0	0		0	0	0	0	0	0	1
1736	-71.6199	-13.1196	2022-03-18	3679	0	0		0	0	0	0	0	0	1
1737	-71.6196	-13.1197	2022-03-18	3679	1	0	1	7	7	0	0	1	6	1
1738	-71.6195	-13.1197	2022-03-18	3678	0	0		0	0	0	0	0	0	1
1739	-71.619	-13.1198	2022-03-18	3675	0	0		0	0	0	0	0	0	1
1740	-71.6186	-13.1199	2022-03-18	3674	0	0		0	0	0	0	0	0	1
1741	-71.6181	-13.1199	2022-03-18	3670	0	0		0	0	0	0	0	0	1
1742	-71.6177	-13.1199	2022-03-18	3668	0	0		0	0	0	0	0	0	1
1743	-71.6173	-13.1202	2022-03-18	3667	0	0		0	0	0	0	0	0	1
1744	-71.6169	-13.1203	2022-03-18	3667	0	0		0	0	0	0	0	0	1
1745	-71.6165	-13.1205	2022-03-18	3668	0	0		0	0	0	0	0	0	1
1746	-71.6164	-13.1495	2022-03-18	3664	0	0		0	0	0	0	0	0	1
1747	-71.6156	-13.1206	2022-03-18	3667	0	0		0	0	0	0	0	0	1
1748	-71.6152	-13.1208	2022-03-18	3664	0	0		0	0	0	0	0	0	1
1749	-71.6148	-13.1209	2022-03-18	3661	0	0		0	0	0	0	0	0	1
1750	-71.6143	-13.121	2022-03-18	3661	0	0		0	0	0	0	0	0	1
1751	-71.6139	-13.1211	2022-03-18	3660	0	0		0	0	0	0	0	0	1
1752	-71.6143	-13.1211	2022-03-18	3661	0	0		0	0	0	0	0	0	1
1753	-71.613	-13.1211	2022-03-18	3662	0	0		0	0	0	0	0	0	1
1754	-71.6125	-13.1211	2022-03-18	3660	0	0		0	0	0	0	0	0	1
1755	-71.6273	-13.1075	2022-03-18	3713	0	0		0	0	0	0	0	0	1
1756	-71.6268	-13.0992	2022-03-18	3729	0	0		0	0	0	0	0	0	1
1757	-71.6265	-13.099	2022-03-18	3740	0	0		0	0	0	0	0	0	1
1758	-71.6264	-13.0988	2022-03-18	3754	1	0	1	2	2	0	0	0	2	1
1759	-71.6264	-13.0988	2022-03-18	3755	1	0	1	5	5	0	0	0	5	1
1760	-71.6262	-13.0987	2022-03-18	3764	1	0	1	5	5	0	0	0	5	1
1761	-71.6263	-13.0987	2022-03-18	3764	1	0	1	1	1	0	0	0	1	1
1762	-71.6262	-13.0987	2022-03-18	3765	1	0	1	2	2	0	0	0	2	1
1763	-71.6262	-13.0987	2022-03-18	3764	1	0	1	2	2	0	0	1	1	1
1764	-71.6262	-13.0987	2022-03-18	3763	1	0	1	2	2	0	0	0	2	1
1765	-71.6262	-13.0987	2022-03-18	3764	1	0	1	2	2	0	0	0	2	1
1766	-71.6262	-13.0987	2022-03-18	3764	1	0	1	5	5	0	0	0	5	1
1767	-71.6262	-13.0987	2022-03-18	3766	1	0	1	4	4	0	0	0	4	1
1768	-71.6262	-13.0987	2022-03-18	3766	1	0	1	1	1	0	0	0	1	1
1769	-71.6262	-13.0987	2022-03-18	3767	0	0		0	0	0	0	0	0	1
1770	-71.6262	-13.0987	2022-03-18	3768	1	0	1	1	1	0	0	0	1	1
1771	-71.6262	-13.0986	2022-03-18	3768	1	0	1	1	1	0	0	0	1	1
1772	-71.6262	-13.0986	2022-03-18	3768	1	0	1	1	1	0	0	0	1	1
1773	-71.6262	-13.0986	2022-03-18	3771	1	0	1	1	1	0	0	0	1	1
1774	-71.6262	-13.0986	2022-03-18	3770	1	0	1	1	1	0	0	0	1	1
1775	-71.626	-13.0985	2022-03-18	3774	1	0	1	1	1	0	0	0	1	1
1776	-71.6259	-13.0984	2022-03-18	3777	0	0		0	0	0	0	0	0	1
1777	-71.6268	-13.0984	2022-03-18	3778	1	0	1	1	1	0	0	1	0	1
1778	-71.6258	-13.0984	2022-03-18	3780	1	0	1	2	2	0	0	0	2	1
1779	-71.6258	-13.0984	2022-03-18	3780	1	0	1	1	1	0	0	0	1	1
1780	-71.6268	-13.0983	2022-03-18	3780	1	0	1	1	1	0	0	0	1	1
1781	-71.6258	-13.0983	2022-03-18	3782	1	0	1	1	1	0	0	0	1	1
1782	-71.6258	-13.0983	2022-03-18	3781	1	0	1	1	1	0	0	0	1	1
1783	-71.6258	-13.0983	2022-03-18	3783	1	0	1	1	1	0	0	0	1	1
1784	-71.6258	-13.0983	2022-03-18	3785	1	0	1	1	1	0	0	0	1	1
1785	-71.6256	-13.0981	2022-03-18	3792	0	0		0	0	0	0	0	0	1
1786	-71.6254	-13.0979	2022-03-18	3804	1	0	1	2	2	0	0	0	2	1
1787	-71.6254	-13.0979	2022-03-18	3806	1	1	1	3	2	0	1	0	3	1
1788	-71.6254	-13.0979	2022-03-18	3806	1	0	1	4	4	0	0	0	4	1
1789	-71.6254	-13.0979	2022-03-18	3806	1	0	1	1	1	0	0	0	1	1
1790	-71.6253	-13.0979	2022-03-18	3806	0	0		0	0	0	0	0	0	1
1791	-71.627	-13.1004	2022-03-18	3702	0	0		0	0	0	0	0	0	1
1792	-71.6274	-13.1004	2022-03-18	3697	1	0	1	1	1	0	0	1	0	1
1793	-71.6275	-13.1004	2022-03-18	3694	0	0		0	0	0	0	0	0	1
1794	-71.6279	-13.1005	2022-03-18	3697	0	0		0	0	0	0	0	0	1
1795	-71.6282	-13.1007	2022-03-18	3705	1	0	1	1	0	1	0	1	0	1
1796	-71.6281	-13.1007	2022-03-18	3704	1	0	1	1	1	0	0	0	1	1
1797	-71.6282	-13.1007	2022-03-18	3706	1	0	1	1	1	0	0	0	1	1
1798	-71.6282	-13.1007	2022-03-18	3705	1	0	1	1	1	0	0	0	1	1
1799	-71.6282	-13.1007	2022-03-18	3706	1	0	1	3	3	0	0	0	3	1
1800	-71.6282	-13.1007	2022-03-18	3705	1	0	1	1	1	0	0	0	1	1
1801	-71.6282	-13.1007	2022-03-18	3704	1	0	1	2	2	0	0	0	2	1
1802	-71.6282	-13.1007	2022-03-18	3704	1	0	1	4	4	0	0	0	4	1
1803	-71.6282	-13.1008	2022-03-18	3705	1	0	1	2	2	0	0	0	2	1
1804	-71.6282	-13.1007	2022-03-18	3705	1	1	1	1	0	0	1	0	1	1
1805	-71.6282	-13.1007	2022-03-18	3705	1	0	1	2	2	0	0	0	2	1
1806	-71.6282	-13.1017	2022-03-18	3704	1	0	1	1	1	0	0	0	1	1
1807	-71.6282	-13.1008	2022-03-18	3703	1	0	1	1	1	0	0	0	1	1
1808	-71.6282	-13.1008	2022-03-18	3704	1	0	1	2	2	0	0	0	2	1
1809	-71.6282	-13.1008	2022-03-18	3703	1	0	1	3	3	0	0	0	3	1
1810	-71.6282	-13.1008	2022-03-18	3702	1	1	1	1	0	0	1	0	1	1
1811	-71.6282	-13.1008	2022-03-18	3702	1	0	1	1	1	0	0	0	1	1
1812	-71.6282	-13.1008	2022-03-18	3703	1	0	1	1	1	0	0	0	1	1
1813	-71.6282	-13.1008	2022-03-18	3702	0	0		0	0	0	0	0	0	1
1814	-71.6283	-13.1008	2022-03-18	3693	1	0	1	1	1	0	0	0	1	1
1815	-71.6283	-13.1008	2022-03-18	3691	1	1	1	5	4	0	1	0	5	1
1816	-71.6283	-13.1008	2022-03-18	3692	1	1	1	2	1	0	1	0	2	1
1817	-71.6284	-13.1008	2022-03-18	3693	1	0	1	8	8	0	0	0	8	1
1818	-71.6284	-13.1008	2022-03-18	3693	1	0	1	1	1	0	0	0	1	1
1819	-71.6284	-13.1008	2022-03-18	3693	1	0	1	11	11	0	0	0	11	1
1820	-71.6284	-13.1008	2022-03-18	3693	1	0	1	5	5	0	0	0	5	1
1821	-71.6284	-13.1008	2022-03-18	3692	1	0	1	6	6	0	0	0	6	1
1822	-71.6284	-13.1008	2022-03-18	3692	1	0	1	2	2	0	0	0	2	1
1823	-71.6284	-13.1008	2022-03-18	3692	1	0	1	7	7	0	0	0	7	1
1824	-71.6284	-13.1009	2022-03-18	3692	1	0	1	5	5	0	0	0	5	1
1825	-71.6286	-13.1007	2022-03-18	3698	1	1	1	1	0	0	1	0	1	1
1826	-71.6286	-13.1007	2022-03-18	3698	0	0		0	0	0	0	0	0	1
1827	-71.6287	-13.1007	2022-03-18	3700	1	0	1	1	1	0	0	0	1	1
1828	-71.6287	-13.1007	2022-03-18	3700	1	1	1	4	2	1	1	1	3	1
1829	-71.6288	-13.1007	2022-03-18	3702	1	0	1	1	1	0	0	0	1	1
1830	-71.629	-13.1007	2022-03-18	3704	1	0	1	1	1	0	0	0	1	1
1831	-71.6291	-13.1007	2022-03-18	3704	0	0		0	0	0	0	0	0	1
1832	-71.6292	-13.1007	2022-03-18	3705	1	0	1	2	2	0	0	0	2	1
1833	-71.6292	-13.1007	2022-03-18	3705	1	0	1	2	2	0	0	0	2	1
1834	-71.6292	-13.1007	2022-03-18	3704	1	0	1	2	1	1	0	0	2	1
1835	-71.6292	-13.1007	2022-03-18	3705	1	0	1	2	2	0	0	0	2	1
1836	-71.6292	-13.1007	2022-03-18	3705	1	0	1	6	6	0	0	0	6	1
1837	-71.6292	-13.1007	2022-03-18	3705	1	0	1	1	1	0	0	0	1	1
1838	-71.6292	-13.1007	2022-03-18	3704	1	0	1	3	3	0	0	0	3	1
1839	-71.6292	-13.1006	2022-03-18	3704	1	0	1	1	1	0	0	0	1	1
1840	-71.6292	-13.1007	2022-03-18	3704	1	0	1	1	1	0	0	0	1	1
1841	-71.6292	-13.1006	2022-03-18	3703	1	0	1	1	1	0	0	0	1	1
1842	-71.6292	-13.1007	2022-03-18	3703	1	0	1	1	1	0	0	0	1	1
1843	-71.6293	-13.1007	2022-03-18	3703	1	0	1	1	1	0	0	0	1	1
1844	-71.6293	-13.1007	2022-03-18	3703	1	0	1	1	1	0	0	0	1	1
1845	-71.6293	-13.1007	2022-03-18	3702	1	0	1	1	1	0	0	0	1	1
1846	-71.6295	-13.1007	2022-03-18	3703	0	0		0	0	0	0	0	0	1
1847	-71.6297	-13.1007	2022-03-18	3701	1	0	1	3	3	0	0	0	3	1
1848	-71.6298	-13.1007	2022-03-18	3702	1	0	1	2	2	0	0	1	1	1
1849	-71.6298	-13.1008	2022-03-18	3702	1	1	1	1	0	0	1	0	1	1
1850	-71.6298	-13.1008	2022-03-18	3702	1	0	1	2	2	0	0	0	2	1
1851	-71.63	-13.1008	2022-03-18	3703	0	0		0	0	0	0	0	0	1
1852	-71.6302	-13.1009	2022-03-18	3709	1	0	1	5	5	0	0	1	4	1
1853	-71.6303	-13.1009	2022-03-18	3709	1	0	1	3	3	0	0	0	3	1
1854	-71.6303	-13.1009	2022-03-18	3709	1	0	1	2	2	0	0	0	2	1
1855	-71.6304	-13.101	2022-03-18	3710	0	0		0	0	0	0	0	0	1
1856	-71.6257	-13.1033	2022-03-18	3693	0	0		0	0	0	0	0	0	1
1857	-71.6256	-13.1033	2022-03-18	3695	1	0	1	1	1	0	0	0	1	1
1858	-71.6256	-13.1033	2022-03-18	3696	1	0	1	1	0	1	0	1	0	1
1859	-71.6256	-13.1034	2022-03-18	3696	1	0	1	2	2	0	0	0	2	1
1860	-71.6256	-13.1033	2022-03-18	3698	1	0	1	1	1	0	0	0	1	1
1861	-71.6256	-13.1033	2022-03-18	3699	1	0	1	1	1	0	0	0	1	1
1862	-71.6255	-13.1034	2022-03-18	3701	1	0	1	1	1	0	0	1	0	1
1863	-71.6255	-13.1034	2022-03-18	3702	1	0	1	1	1	0	0	0	1	1
1864	-71.6254	-13.1034	2022-03-18	3705	1	0	1	2	2	0	0	0	2	1
1865	-71.6253	-13.1034	2022-03-18	3707	1	0	1	1	1	0	0	0	1	1
1866	-71.6253	-13.1034	2022-03-18	3708	0	0		0	0	0	0	0	0	1
1867	-71.6253	-13.1034	2022-03-18	3707	1	0	1	3	3	0	0	0	3	1
1868	-71.6253	-13.1034	2022-03-18	3708	1	0	1	1	1	0	0	0	1	1
1869	-71.6253	-13.1034	2022-03-18	3706	1	0	1	1	1	0	0	0	1	1
1870	-71.6253	-13.1034	2022-03-18	3707	1	0	1	1	1	0	0	0	1	1
1871	-71.6253	-13.1034	2022-03-18	3707	1	0	1	1	1	0	0	0	1	1
1872	-71.6253	-13.1034	2022-03-18	3708	1	0	1	8	8	0	0	0	8	1
1873	-71.6253	-13.1034	2022-03-18	3706	1	0	1	2	2	0	0	0	2	1
1874	-71.6253	-13.1034	2022-03-18	3708	1	0	1	3	3	0	0	0	3	1
1875	-71.6252	-13.1034	2022-03-18	3706	1	0	1	1	1	0	0	0	1	1
1876	-71.6253	-13.1034	2022-03-18	3706	1	1	1	2	1	0	1	0	2	1
1877	-71.6252	-13.1034	2022-03-18	3704	1	0	1	4	4	0	0	0	4	1
1878	-71.6251	-13.1034	2022-03-18	3705	1	0	1	1	1	0	0	0	1	1
1879	-71.6251	-13.1035	2022-03-18	3699	1	0	1	1	1	0	0	0	1	1
1880	-71.6251	-13.1035	2022-03-18	3698	1	0	1	1	1	0	0	0	1	1
1881	-71.625	-13.1035	2022-03-18	3695	1	0	1	1	1	0	0	0	1	1
1882	-71.625	-13.1035	2022-03-18	3695	1	0	1	1	1	0	0	0	1	1
1883	-71.625	-13.1035	2022-03-18	3694	0	0		0	0	0	0	0	0	1
1884	-71.6257	-13.1033	2022-03-18	3692	0	0		0	0	0	0	0	0	1
1885	-71.6257	-13.1033	2022-03-18	3690	1	0	1	2	2	0	0	0	2	1
1886	-71.6258	-13.1034	2022-03-18	3688	1	0	1	3	3	0	0	0	3	1
1887	-71.6258	-13.1034	2022-03-18	3688	1	0	1	2	2	0	0	0	2	1
1888	-71.6259	-13.1034	2022-03-18	3686	1	0	1	3	2	1	0	0	3	1
1889	-71.6259	-13.1034	2022-03-18	3686	1	1	1	10	8	1	1	1	9	1
1890	-71.625	-13.1035	2022-03-18	3687	1	0	1	5	5	0	0	0	5	1
1891	-71.6259	-13.1035	2022-03-18	3687	1	0	1	3	3	0	0	0	3	1
1892	-71.6259	-13.1035	2022-03-18	3686	1	0	1	1	1	0	0	0	1	1
1893	-71.6259	-13.1035	2022-03-18	3686	1	0	1	1	1	0	0	0	1	1
1894	-71.6259	-13.1035	2022-03-18	3687	1	1	1	1	0	0	1	0	1	1
1895	-71.6259	-13.1035	2022-03-18	3685	1	0	1	1	1	0	0	0	1	1
1896	-71.6259	-13.1035	2022-03-18	3685	1	0	1	2	2	0	0	0	2	1
1897	-71.626	-13.1035	2022-03-18	3688	0	0		0	0	0	0	0	0	1
1898	-71.6261	-13.1036	2022-03-18	3674	1	1	1	1	0	0	1	0	1	1
1899	-71.6261	-13.1036	2022-03-18	3672	1	0	1	3	3	0	0	0	3	1
1900	-71.6261	-13.1036	2022-03-18	3671	1	0	1	2	2	0	0	0	2	1
1901	-71.6261	-13.1036	2022-03-18	3671	1	0	1	1	1	0	0	0	1	1
1902	-71.6262	-13.1082	2022-03-18	3670	1	0	1	4	4	0	0	0	4	1
1903	-71.6261	-13.1037	2022-03-18	3671	1	0	1	3	3	0	0	0	3	1
1904	-71.6261	-13.1036	2022-03-18	3670	1	0	1	1	1	0	0	0	1	1
1905	-71.6262	-13.1037	2022-03-18	3671	1	0	1	2	2	0	0	0	2	1
1906	-71.6262	-13.1037	2022-03-18	3670	1	0	1	4	4	0	0	0	4	1
1907	-71.6262	-13.1037	2022-03-18	3669	1	0	1	1	1	0	0	0	1	1
1908	-71.6263	-13.1038	2022-03-18	3663	1	0	1	1	1	0	0	0	1	1
1909	-71.6263	-13.1039	2022-03-18	3658	0	0		0	0	0	0	0	0	1
1910	-71.6266	-13.104	2022-03-18	3647	1	0	1	1	1	0	0	0	1	1
1911	-71.6266	-13.104	2022-03-18	3646	1	0	1	4	4	0	0	0	4	1
1912	-71.6266	-13.1041	2022-03-18	3641	0	0		0	0	0	0	0	0	1
1913	-71.627	-13.1043	2022-03-18	3629	1	0	1	1	1	0	0	0	1	1
1914	-71.627	-13.1044	2022-03-18	3629	0	0		0	0	0	0	0	0	1
1915	-71.6273	-13.1046	2022-03-18	3616	0	0		0	0	0	0	0	0	1
1916	-71.6274	-13.1046	2022-03-18	3616	1	1	1	3	2	0	1	0	3	1
1917	-71.6274	-13.1046	2022-03-18	3617	1	0	1	1	1	0	0	0	1	1
1918	-71.6274	-13.1046	2022-03-18	3615	1	1	1	3	2	0	1	0	3	1
1919	-71.6275	-13.1048	2022-03-18	3612	1	0	1	1	1	0	0	0	1	1
1920	-71.6275	-13.1048	2022-03-18	3611	1	0	1	1	1	0	0	0	1	1
1921	-71.6276	-13.1048	2022-03-18	3610	1	0	1	2	2	0	0	0	2	1
1922	-71.6276	-13.1048	2022-03-18	3610	1	0	1	1	1	0	0	0	1	1
1923	-71.6277	-13.1049	2022-03-18	3609	0	0		0	0	0	0	0	0	1
1924	-71.6277	-13.1049	2022-03-18	3609	1	1	1	1	0	0	1	0	1	1
1925	-71.6277	-13.1049	2022-03-18	3609	1	0	1	1	1	0	0	0	1	1
1926	-71.6279	-13.1051	2022-03-18	3602	1	0	1	1	1	0	0	0	1	1
1927	-71.6279	-13.1051	2022-03-18	3602	1	0	1	1	1	0	0	0	1	1
1928	-71.6279	-13.1051	2022-03-18	3603	1	0	1	1	1	0	0	0	1	1
1929	-71.6279	-13.1051	2022-03-18	3604	1	0	1	5	5	0	0	0	5	1
1930	-71.6279	-13.1051	2022-03-18	3603	0	0		0	0	0	0	0	0	1
1931	-71.6253	-13.1076	2022-03-18	3632	0	0		0	0	0	0	0	0	1
1932	-71.6253	-13.1076	2022-03-18	3629	1	0	1	1	1	0	0	0	1	1
1933	-71.6252	-13.1076	2022-03-18	3628	1	0	1	4	4	0	0	0	4	1
1934	-71.6252	-13.1076	2022-03-18	3629	1	0	1	1	1	0	0	0	1	1
1935	-71.6252	-13.1076	2022-03-18	3628	1	0	1	4	4	0	0	1	3	1
1936	-71.6252	-13.1076	2022-03-18	3627	1	0	1	4	4	0	0	0	4	1
1937	-71.6252	-13.1076	2022-03-18	3626	1	0	1	1	1	0	0	0	1	1
1938	-71.6252	-13.1076	2022-03-18	3627	1	0	1	1	1	0	0	0	1	1
1939	-71.6252	-13.1076	2022-03-18	3628	1	0	1	1	1	0	0	0	1	1
1940	-71.6252	-13.1077	2022-03-18	3626	1	0	1	1	1	0	0	0	1	1
1941	-71.6252	-13.1076	2022-03-18	3627	1	0	1	2	2	0	0	0	2	1
1942	-71.6251	-13.1077	2022-03-18	3625	1	0	1	1	1	0	0	0	1	1
1943	-71.6251	-13.1076	2022-03-18	3626	1	0	1	1	1	0	0	0	1	1
1944	-71.6251	-13.1077	2022-03-18	3625	1	0	1	1	1	0	0	0	1	1
1945	-71.6251	-13.1076	2022-03-18	3626	1	0	1	2	2	0	0	0	2	1
1946	-71.6251	-13.1077	2022-03-18	3625	1	0	1	1	1	0	0	0	1	1
1947	-71.6251	-13.1077	2022-03-18	3625	1	0	1	1	1	0	0	0	1	1
1948	-71.6251	-13.1076	2022-03-18	3626	1	0	1	1	1	0	0	0	1	1
1949	-71.6251	-13.1077	2022-03-18	3624	1	0	1	1	1	0	0	0	1	1
1950	-71.6251	-13.1077	2022-03-18	3623	1	0	1	3	3	0	0	0	3	1
1951	-71.6251	-13.1077	2022-03-18	3623	1	0	1	2	2	0	0	0	2	1
1952	-71.6251	-13.1077	2022-03-18	3623	1	0	1	2	2	0	0	0	2	1
1953	-71.6251	-13.1076	2022-03-18	3623	1	0	1	2	2	0	0	0	2	1
1954	-71.625	-13.1077	2022-03-18	3623	1	0	1	7	7	0	0	0	7	1
1955	-71.625	-13.1077	2022-03-18	3623	1	0	1	2	2	0	0	0	2	1
1956	-71.6251	-13.1077	2022-03-18	3623	1	0	1	4	4	0	0	0	4	1
1957	-71.625	-13.1077	2022-03-18	3623	1	0	1	1	1	0	0	0	1	1
1958	-71.625	-13.1077	2022-03-18	3623	1	0	1	2	2	0	0	0	2	1
1959	-71.6249	-13.1077	2022-03-18	3619	0	0		0	0	0	0	0	0	1
1960	-71.6248	-13.1077	2022-03-18	3616	1	0	1	1	1	0	0	0	1	1
1961	-71.6247	-13.1078	2022-03-18	3614	1	0	1	6	6	0	0	0	6	1
1962	-71.6247	-13.1077	2022-03-18	3614	1	0	1	3	3	0	0	0	3	1
1963	-71.6247	-13.1077	2022-03-18	3614	1	0	1	2	2	0	0	0	2	1
1964	-71.6246	-13.1077	2022-03-18	3615	1	0	1	1	1	0	0	0	1	1
1965	-71.6247	-13.1077	2022-03-18	3615	1	0	1	2	2	0	0	0	2	1
1966	-71.6247	-13.1077	2022-03-18	3613	1	0	1	1	1	0	0	0	1	1
1967	-71.6246	-13.1078	2022-03-18	3612	1	0	1	1	1	0	0	0	1	1
1968	-71.6246	-13.1078	2022-03-18	3613	1	0	1	3	3	0	0	0	3	1
1969	-71.6246	-13.1077	2022-03-18	3613	1	0	1	2	2	0	0	0	2	1
1970	-71.6246	-13.1077	2022-03-18	3613	1	0	1	2	2	0	0	0	2	1
1971	-71.6246	-13.1078	2022-03-18	3610	1	0	1	2	2	0	0	0	2	1
1972	-71.6246	-13.1078	2022-03-18	3610	1	0	1	1	1	0	0	0	1	1
1973	-71.6246	-13.1078	2022-03-18	3609	1	0	1	1	1	0	0	0	1	1
1974	-71.6246	-13.1077	2022-03-18	3609	1	0	1	1	1	0	0	0	1	1
1975	-71.6245	-13.1078	2022-03-18	3609	1	0	1	1	1	0	0	0	1	1
1976	-71.6245	-13.1078	2022-03-18	3609	1	0	1	1	1	0	0	1	0	1
1977	-71.6245	-13.1078	2022-03-18	3607	1	0	1	1	1	0	0	0	1	1
1978	-71.6245	-13.1078	2022-03-18	3606	0	0		0	0	0	0	0	0	1
1979	-71.6244	-13.1078	2022-03-18	3600	1	0	1	2	2	0	0	0	2	1
1980	-71.6242	-13.1079	2022-03-18	3591	1	0	1	1	1	0	0	0	1	1
1981	-71.6241	-13.1079	2022-03-18	3587	1	0	1	1	1	0	0	0	1	1
1982	-71.6241	-13.1079	2022-03-18	3587	1	0	1	1	1	0	0	0	1	1
1983	-71.6241	-13.1079	2022-03-18	3585	0	0		0	0	0	0	0	0	1
1984	-71.6254	-13.1076	2022-03-18	3625	0	0		0	0	0	0	0	0	1
1985	-71.6254	-13.1076	2022-03-18	3623	1	0	1	3	3	0	0	0	3	1
1986	-71.6255	-13.1076	2022-03-18	3624	1	0	1	1	1	0	0	0	1	1
1987	-71.6255	-13.1076	2022-03-18	3626	1	0	1	1	1	0	0	0	1	1
1988	-71.6256	-13.1076	2022-03-18	3628	1	0	1	1	1	0	0	0	1	1
1989	-71.6256	-13.1076	2022-03-18	3626	1	0	1	1	1	0	0	0	1	1
1990	-71.6257	-13.1076	2022-03-18	3628	1	0	1	2	2	0	0	0	2	1
1991	-71.6257	-13.1076	2022-03-18	3625	1	0	1	2	2	0	0	0	2	1
1992	-71.6258	-13.1076	2022-03-18	3623	0	0		0	0	0	0	0	0	1
1993	-71.6258	-13.1076	2022-03-18	3621	1	0	1	1	1	0	0	0	1	1
1994	-71.6259	-13.1076	2022-03-18	3620	1	0	1	1	1	0	0	0	1	1
1995	-71.6259	-13.1076	2022-03-18	3620	1	0	1	1	1	0	0	0	1	1
1996	-71.6259	-13.1076	2022-03-18	3619	1	0	1	1	1	0	0	0	1	1
1997	-71.626	-13.1077	2022-03-18	3619	1	0	1	1	1	0	0	1	0	1
1998	-71.6262	-13.1077	2022-03-18	3613	0	0		0	0	0	0	0	0	1
1999	-71.6141	-13.1212	2022-03-18	3665	1	0	1	1	1	0	0	0	1	1
2000	-71.6141	-13.1213	2022-03-18	3663	1	0	1	1	1	0	0	0	1	1
2001	-71.6142	-13.1214	2022-03-18	3660	1	0	1	1	1	0	0	1	0	1
[truncated: 1,923 more rows]

## Sheet: Metadata
ID	Dataset identifier
LAT	Decimel degrees latitude
LONG	Decimel degrees longitude
Date	Date of observation
Altitude	Elevation as measure by GPS m.a.s.l.
B_Present	Bromeliads present at site (1)
B_Eaten	Bromeliads foraged by Andean bear (1)
Species
1	Puya leptostachya
0	Puya membranacea
Total_n	Total number of plants in patch
n_Alive	Total number of alive plants in patch
n_Dead	Total number of naturally dead plants in patch
n_Eaten	Total number of plants in patch eaten by Andean bear
n_Repro	Total number of plants in reproductive growth
n_Vegetative	Total number of plants in vegetative stage
Protected_Area	Within the boundaries of Manu National Park
